# Supplementary material for: Crystal structure of 3-(9H-carbazol-9-yl)-N′-[(E)-4-chloro­benzyl­idene]propano­hydrazide
Source: Acta Crystallogr E Crystallogr Commun. 2015 Nov 14;71(Pt 12):o937–8. doi: 10.1107/S2056989015020770 (PMC4719890; doi:10.1107/S2056989015020770)
Supplement: Supplementary file 1 [file e-71-0o937-sup1.cif]

##############################################################################
#                                                                            #
# This CIF contains the data in a paper accepted for publication in          #
# Acta Crystallographica Section E. It conforms to the requirements of       #
# Notes for Authors for Acta Crystallographica Section E, and has been       #
# peer reviewed under the auspices of the IUCr Commission on Journals.       #
#                                                                            #
# Full details of the Crystallographic Information File format               #
# are given in the paper "The Crystallographic Information File (CIF):       #
# a New Standard Archive File for Crystallography" by S. R. Hall, F. H.      #
# Allen and I. D. Brown [Acta Cryst. (1991), A47, 655-685].                  #
#                                                                            #
# The current version of the core CIF dictionary is obtainable from          #
# ftp://ftp.iucr.org/pub/cif_core.dic.                                       #
#                                                                            #
# Software is freely available for graphical display of the structure(s)     #
# in this CIF. For information consult the CIF software page                 #
# http://www.iucr.org/resources/cif/software.                                #
#                                                                            #
# This file may be used for bona fide research purposes within the           #
# scientific community so long as proper attribution is given to the journal # 
# article from which it was obtained.                                        #
#                                                                            #
##############################################################################
data_global
_audit_creation_method     'PLATON <TABLE ACC> option'
_journal_date_recd_electronic     2015-10-30
_journal_date_accepted     2015-11-02
_journal_name_full     'Acta Crystallographica, Section E'
_journal_year     2015
_journal_volume     71
_journal_issue     12
_journal_page_first     o937
_journal_page_last     o938
_journal_paper_category     HO
_journal_paper_doi     10.1107/S2056989015020770
_journal_coeditor_code     QM2112
_publ_contact_author_name
;
Mustafa R. Albayati
;
_publ_contact_author_address
;
Kirkuk University,
College of Science,
Department of Chemistry,
Kirkuk,
Iraq
;
_publ_contact_author_email     'shaabankamel@yahoo.com'
_publ_contact_author_fax     ?
_publ_contact_author_phone     ?
_publ_section_title
;\
Crystal structure of
3-(9<i>H</i>-carbazol-9-yl)-<i>N</i>'-[(<i>E</i>)-4-chlorobenzylidene]\
propanohydrazide
;
loop_
    _publ_author_name
    _publ_author_address
    'Akkurt, Mehmet'
;
Department of Physics,
Faculty of Sciences,
Erciyes University,
38039 Kayseri,
Turkey
;
    'Jerry P. Jasinski'
;
Department of Chemistry,
Keene State College,
229 Main Street,
Keene, NH 03435-2001,
USA
;
    'Mohamed, Shaaban K.'
;
Chemistry and Environmental Division,
Manchester Metropolitan University,
Manchester M1 5GD,
England
Chemistry Department,
Faculty of Science,
Minia University,
61519 El-Minia,
Egypt
;
    'Talaat I. El-Emary'
;
Department of Chemistry,
Faculty of Science,
Assiut University,
71515 Assiut,
Egypt
;
    'Mustafa R. Albayati'
;
Kirkuk University,
College of Science,
Department of Chemistry,
Kirkuk,
Iraq
;
data_I
_database_code_depnum_ccdc_archive 'CCDC 1434700'
_chemical_name_systematic
;\
3-(9<i>H</i>-Carbazol-9-yl)-<i>N</i>'-[(<i>E</i>)-4-\
chlorobenzylidene]propanohydrazide
;
_chemical_name_common     ?
_chemical_formula_moiety     'C22 H18 Cl N3 O'
_chemical_formula_sum     'C22 H18 Cl N3 O'
_chemical_formula_structural     ?
_chemical_formula_iupac     'C22 H18 Cl N3 O'
_chemical_formula_weight     375.84
_chemical_melting_point     ?
_symmetry_cell_setting     monoclinic
_symmetry_space_group_name_H-M     'P 21/c'
_symmetry_space_group_name_Hall     '-P 2ybc'
loop_
    _space_group_symop_id
    _space_group_symop_operation_xyz
    1 x,y,z
    2 -x,1/2+y,1/2-z
    3 -x,-y,-z
    4 x,1/2-y,1/2+z
_cell_length_a     16.0126(7)
_cell_length_b     7.4316(3)
_cell_length_c     16.1654(9)
_cell_angle_alpha     90
_cell_angle_beta     94.607(4)
_cell_angle_gamma     90
_cell_volume     1917.46(16)
_cell_formula_units_Z     4
_cell_measurement_reflns_used     2141
_cell_measurement_theta_min     3.7440
_cell_measurement_theta_max     30.6540
_cell_measurement_temperature     293(2)
_cell_special_details
;
;
_exptl_crystal_description     plate
_exptl_crystal_colour     orange
_exptl_crystal_size_max     0.42
_exptl_crystal_size_mid     0.36
_exptl_crystal_size_min     0.08
_exptl_crystal_size_rad     ?
_exptl_crystal_density_diffrn     1.302
_exptl_crystal_density_meas     ?
_exptl_crystal_density_method     'Not Measured'
_exptl_crystal_F_000     784
_exptl_absorpt_coefficient_mu     0.216
_exptl_absorpt_correction_type     multi-scan
_exptl_absorpt_process_details
;
(CrysAlis PRO; Agilent, 2014)
;
_exptl_absorpt_correction_T_min     0.84689
_exptl_absorpt_correction_T_max     1.00000
_exptl_special_details
;
;
_diffrn_ambient_temperature     293(2)
_diffrn_radiation_type     'Mo K\a'
_diffrn_radiation_wavelength     0.71073
_diffrn_radiation_monochromator     'graphite'
_diffrn_measurement_device_type     'Agilent Xcalibur Eos Gemini'
_diffrn_measurement_device     'four-circle diffractometer'
_diffrn_measurement_method     '\w scans'
_diffrn_detector_area_resol_mean     16.0416
_diffrn_reflns_number     12277
_diffrn_reflns_av_R_equivalents     0.0227
_diffrn_reflns_theta_min     3.02
_diffrn_reflns_theta_max     32.77
_diffrn_reflns_theta_full     25.24
_diffrn_measured_fraction_theta_max     0.888
_diffrn_measured_fraction_theta_full     0.998
_diffrn_reflns_limit_h_min     -21
_diffrn_reflns_limit_h_max     24
_diffrn_reflns_limit_k_min     -5
_diffrn_reflns_limit_k_max     10
_diffrn_reflns_limit_l_min     -23
_diffrn_reflns_limit_l_max     19
_diffrn_reflns_reduction_process
;
;
_refine_special_details
;
Refinement on <i>F</i>^2^ for ALL reflections except those flagged by the user
for potential systematic errors. Weighted <i>R</i>-factors <i>wR</i> and all
goodnesses of fit <i>S</i> are based on <i>F</i>^2^, conventional
<i>R</i>-factors <i>R</i> are based on <i>F</i>, with <i>F</i> set to zero for
negative <i>F</i>^2^. The observed criterion of <i>F</i>^2^ > \s(<i>F</i>^2^)
is used only for calculating -<i>R</i>-factor-obs <i>etc</i>. and is not
relevant to the choice of reflections for refinement. <i>R</i>-factors based
on <i>F</i>^2^ are statistically about twice as large as those based on
<i>F</i>, and <i>R</i>-factors based on ALL data will be even larger.
;
_reflns_number_total     6312
_reflns_number_gt     3066
_reflns_threshold_expression     I>2\s(I)
_refine_ls_structure_factor_coef     Fsqd
_refine_ls_matrix_type     full
_refine_ls_R_factor_all     0.1272
_refine_ls_R_factor_gt     0.0575
_refine_ls_wR_factor_gt     0.1291
_refine_ls_wR_factor_ref     0.1669
_refine_ls_goodness_of_fit_ref     1.019
_refine_ls_restrained_S_all     1.019
_refine_ls_number_reflns     6312
_refine_ls_number_parameters     244
_refine_ls_number_restraints     0
_refine_ls_number_constraints     ?
_refine_ls_hydrogen_treatment     constr
_refine_ls_weighting_scheme     calc
_refine_ls_weighting_details
              'w=1/[\s^2^(Fo^2^)+(0.0569P)^2^+0.3500P] where P=(Fo^2^+2Fc^2^)/3'
_atom_sites_solution_hydrogens     mixed
_atom_sites_solution_primary     ?
_atom_sites_solution_secondary     ?
_refine_ls_shift/su_max     0.000
_refine_ls_shift/su_mean     0.000
_refine_diff_density_max     0.197
_refine_diff_density_min     -0.243
_refine_ls_extinction_method     'none'
_refine_ls_abs_structure_details     ?
_refine_ls_abs_structure_Flack     .
loop_
    _atom_type_symbol
    _atom_type_description
    _atom_type_scat_dispersion_real
    _atom_type_scat_dispersion_imag
    _atom_type_scat_source
    C C 0.0033 0.0016 ' International Tables Vol C Tables 4.2.6.8 and 6.1.1.4'
    H H 0.0000 0.0000 ' International Tables Vol C Tables 4.2.6.8 and 6.1.1.4'
    Cl Cl 0.1484 0.1585 ' International Tables Vol C Tables 4.2.6.8 and 6.1.1.4'
    N N 0.0061 0.0033 ' International Tables Vol C Tables 4.2.6.8 and 6.1.1.4'
    O O 0.0106 0.0060 ' International Tables Vol C Tables 4.2.6.8 and 6.1.1.4'
_computing_data_collection
;
CrysAlis PRO (Agilent, 2014)
;
_computing_cell_refinement
;
CrysAlis PRO (Agilent, 2014)
;
_computing_data_reduction
;
CrysAlis PRO (Agilent, 2014)
;
_computing_structure_solution
;
SIR92 (Altomare <i>et al.</i>,  1999)
;
_computing_structure_refinement
;
SHELXL2014 (Sheldrick, 2015)
;
_computing_molecular_graphics
;
ORTEP-3 for Windows (Farrugia, 2012)
;
_computing_publication_material
;
PLATON (Spek, 2009)
;
loop_
    _atom_site_type_symbol
    _atom_site_label
    _atom_site_fract_x
    _atom_site_fract_y
    _atom_site_fract_z
    _atom_site_U_iso_or_equiv
    _atom_site_thermal_displace_type
    _atom_site_calc_flag
    _atom_site_refinement_flags
    _atom_site_occupancy
    _atom_site_disorder_assembly
    _atom_site_disorder_group
    Cl Cl1 0.99666(4) -0.31996(9) 0.20792(5) 0.0942(3) Uani d . 1.000 . .
    O O1 0.50960(9) -0.32276(16) 0.57559(9) 0.0624(5) Uani d . 1.000 . .
    N N1 0.66300(10) 0.17932(18) 0.56956(10) 0.0547(5) Uani d . 1.000 . .
    N N2 0.60196(9) -0.39049(19) 0.48394(9) 0.0535(5) Uani d . 1.000 . .
    N N3 0.67596(9) -0.35405(19) 0.44990(10) 0.0511(5) Uani d . 1.000 . .
    C C1 0.64514(12) 0.2806(2) 0.63777(12) 0.0539(6) Uani d . 1.000 . .
    C C2 0.57672(16) 0.2737(3) 0.68399(17) 0.0803(9) Uani d . 1.000 . .
    C C3 0.5780(2) 0.3896(4) 0.75265(19) 0.1108(14) Uani d . 1.000 . .
    C C4 0.6440(3) 0.5071(4) 0.77117(19) 0.1203(16) Uani d . 1.000 . .
    C C5 0.7099(2) 0.5122(3) 0.72554(17) 0.0944(12) Uani d . 1.000 . .
    C C6 0.71287(14) 0.3976(2) 0.65793(12) 0.0609(7) Uani d . 1.000 . .
    C C7 0.77393(13) 0.3604(3) 0.60061(13) 0.0649(7) Uani d . 1.000 . .
    C C8 0.85479(19) 0.4244(4) 0.5889(2) 0.1049(13) Uani d . 1.000 . .
    C C9 0.8972(2) 0.3490(6) 0.5267(3) 0.1362(18) Uani d . 1.000 . .
    C C10 0.8626(3) 0.2141(6) 0.4766(3) 0.1306(17) Uani d . 1.000 . .
    C C11 0.78534(18) 0.1509(4) 0.48540(17) 0.0887(10) Uani d . 1.000 . .
    C C12 0.74149(13) 0.2233(2) 0.54750(13) 0.0578(6) Uani d . 1.000 . .
    C C13 0.61339(13) 0.0290(2) 0.53681(13) 0.0646(7) Uani d . 1.000 . .
    C C14 0.63465(11) -0.1461(2) 0.58248(12) 0.0522(6) Uani d . 1.000 . .
    C C15 0.57783(12) -0.2941(2) 0.54829(12) 0.0502(6) Uani d . 1.000 . .
    C C16 0.69414(11) -0.4544(2) 0.39006(12) 0.0546(6) Uani d . 1.000 . .
    C C17 0.76989(11) -0.4242(2) 0.34818(11) 0.0507(6) Uani d . 1.000 . .
    C C18 0.83316(12) -0.3082(2) 0.37949(12) 0.0567(6) Uani d . 1.000 . .
    C C19 0.90254(12) -0.2777(3) 0.33665(14) 0.0625(7) Uani d . 1.000 . .
    C C20 0.90972(13) -0.3622(3) 0.26225(14) 0.0626(7) Uani d . 1.000 . .
    C C21 0.84950(14) -0.4801(3) 0.23015(14) 0.0701(8) Uani d . 1.000 . .
    C C22 0.78026(13) -0.5105(3) 0.27385(13) 0.0647(7) Uani d . 1.000 . .
    H H2 0.53200 0.19640 0.67050 0.0960 Uiso c RU 1.000 . .
    H H2N 0.57290 -0.47400 0.46610 0.0640 Uiso d RU 1.000 . .
    H H3 0.53370 0.38750 0.78640 0.1330 Uiso c RU 1.000 . .
    H H4 0.64240 0.58410 0.81640 0.1450 Uiso c RU 1.000 . .
    H H5 0.75350 0.59220 0.73900 0.1130 Uiso c RU 1.000 . .
    H H8 0.87900 0.51530 0.62240 0.1260 Uiso c RU 1.000 . .
    H H9 0.95070 0.39030 0.51840 0.1640 Uiso c RU 1.000 . .
    H H10 0.89350 0.16560 0.43560 0.1570 Uiso c RU 1.000 . .
    H H11 0.76210 0.06110 0.45070 0.1060 Uiso c RU 1.000 . .
    H H13A 0.62230 0.01380 0.47860 0.0780 Uiso c RU 1.000 . .
    H H13B 0.55450 0.05590 0.54060 0.0780 Uiso c RU 1.000 . .
    H H14A 0.69250 -0.17810 0.57610 0.0630 Uiso c RU 1.000 . .
    H H14B 0.62810 -0.13070 0.64120 0.0630 Uiso c RU 1.000 . .
    H H16 0.65840 -0.54830 0.37290 0.0660 Uiso c RU 1.000 . .
    H H18 0.82840 -0.25080 0.43000 0.0680 Uiso c RU 1.000 . .
    H H19 0.94440 -0.20000 0.35810 0.0750 Uiso c RU 1.000 . .
    H H21 0.85520 -0.53820 0.18000 0.0840 Uiso c RU 1.000 . .
    H H22 0.73950 -0.59110 0.25280 0.0780 Uiso c RU 1.000 . .
loop_
    _atom_site_aniso_label
    _atom_site_aniso_U_11
    _atom_site_aniso_U_22
    _atom_site_aniso_U_33
    _atom_site_aniso_U_12
    _atom_site_aniso_U_13
    _atom_site_aniso_U_23
    Cl1 0.0802(4) 0.0860(4) 0.1213(6) 0.0009(3) 0.0377(4) -0.0096(4)
    O1 0.0627(8) 0.0490(7) 0.0762(9) -0.0175(6) 0.0092(7) -0.0065(6)
    N1 0.0572(9) 0.0354(7) 0.0690(10) -0.0128(6) -0.0100(7) -0.0014(7)
    N2 0.0576(9) 0.0383(7) 0.0638(10) -0.0184(7) 0.0009(7) -0.0023(7)
    N3 0.0525(8) 0.0393(7) 0.0605(9) -0.0101(6) -0.0020(7) 0.0047(7)
    C1 0.0650(12) 0.0325(8) 0.0620(11) -0.0028(8) -0.0089(9) 0.0074(8)
    C2 0.0819(16) 0.0551(12) 0.1050(19) 0.0077(11) 0.0151(14) 0.0141(13)
    C3 0.157(3) 0.0816(19) 0.101(2) 0.041(2) 0.055(2) 0.0206(17)
    C4 0.221(4) 0.0656(17) 0.074(2) 0.013(2) 0.010(2) -0.0023(15)
    C5 0.160(3) 0.0472(12) 0.0692(16) -0.0157(15) -0.0327(17) 0.0001(11)
    C6 0.0858(14) 0.0358(9) 0.0567(11) -0.0128(9) -0.0216(10) 0.0100(8)
    C7 0.0677(12) 0.0478(10) 0.0745(14) -0.0214(9) -0.0224(11) 0.0250(10)
    C8 0.0827(18) 0.093(2) 0.133(3) -0.0414(16) -0.0290(17) 0.0530(19)
    C9 0.0716(19) 0.149(3) 0.191(4) -0.016(2) 0.029(2) 0.094(3)
    C10 0.115(3) 0.137(3) 0.147(3) 0.019(2) 0.055(2) 0.062(3)
    C11 0.101(2) 0.0791(16) 0.0881(18) 0.0100(15) 0.0215(15) 0.0222(14)
    C12 0.0640(12) 0.0444(9) 0.0637(12) -0.0037(9) -0.0031(9) 0.0148(9)
    C13 0.0723(13) 0.0375(9) 0.0786(13) -0.0143(9) -0.0275(10) 0.0013(9)
    C14 0.0569(10) 0.0389(8) 0.0584(11) -0.0108(8) -0.0099(8) -0.0005(8)
    C15 0.0580(11) 0.0334(8) 0.0575(11) -0.0100(8) -0.0050(8) 0.0058(8)
    C16 0.0560(11) 0.0377(9) 0.0682(12) -0.0101(8) -0.0073(9) -0.0006(8)
    C17 0.0524(10) 0.0370(8) 0.0609(11) -0.0019(7) -0.0073(8) -0.0011(8)
    C18 0.0584(11) 0.0493(10) 0.0611(11) -0.0056(9) -0.0033(9) -0.0079(9)
    C19 0.0538(11) 0.0509(10) 0.0811(14) -0.0078(9) -0.0043(10) -0.0045(10)
    C20 0.0579(11) 0.0515(10) 0.0783(14) 0.0090(9) 0.0054(10) -0.0043(10)
    C21 0.0703(13) 0.0644(13) 0.0750(14) 0.0045(11) 0.0019(11) -0.0212(11)
    C22 0.0606(12) 0.0534(11) 0.0781(14) -0.0052(9) -0.0060(10) -0.0178(10)
_geom_special_details
;
Bond distances, angles <i>etc</i>. have been calculated using the rounded
fractional coordinates. All su's are estimated from the variances of the
(full) variance-covariance matrix. The cell e.s.d.'s are taken into account in
the estimation of distances, angles and torsion angles
;
loop_
    _geom_bond_atom_site_label_1
    _geom_bond_atom_site_label_2
    _geom_bond_site_symmetry_1
    _geom_bond_site_symmetry_2
    _geom_bond_distance
    _geom_bond_publ_flag
    Cl1 C20 . . 1.733(2) no
    O1 C15 . . 1.229(2) no
    N1 C1 . . 1.384(2) no
    N1 C12 . . 1.373(3) no
    N1 C13 . . 1.446(2) no
    N2 N3 . . 1.373(2) no
    N2 C15 . . 1.345(2) no
    N3 C16 . . 1.274(2) no
    C1 C2 . . 1.376(3) no
    C1 C6 . . 1.408(3) no
    C2 C3 . . 1.404(4) no
    N2 H2N . . 0.8100 no
    C3 C4 . . 1.385(5) no
    C4 C5 . . 1.336(5) no
    C5 C6 . . 1.389(3) no
    C6 C7 . . 1.427(3) no
    C7 C12 . . 1.405(3) no
    C7 C8 . . 1.406(4) no
    C8 C9 . . 1.377(5) no
    C9 C10 . . 1.377(6) no
    C10 C11 . . 1.342(6) no
    C11 C12 . . 1.380(3) no
    C13 C14 . . 1.521(2) no
    C14 C15 . . 1.504(2) no
    C16 C17 . . 1.453(3) no
    C17 C22 . . 1.384(3) no
    C17 C18 . . 1.394(2) no
    C18 C19 . . 1.374(3) no
    C19 C20 . . 1.370(3) no
    C20 C21 . . 1.374(3) no
    C21 C22 . . 1.380(3) no
    C2 H2 . . 0.9300 no
    C3 H3 . . 0.9300 no
    C4 H4 . . 0.9300 no
    C5 H5 . . 0.9300 no
    C8 H8 . . 0.9300 no
    C9 H9 . . 0.9300 no
    C10 H10 . . 0.9300 no
    C11 H11 . . 0.9300 no
    C13 H13A . . 0.9700 no
    C13 H13B . . 0.9700 no
    C14 H14A . . 0.9700 no
    C14 H14B . . 0.9700 no
    C16 H16 . . 0.9300 no
    C18 H18 . . 0.9300 no
    C19 H19 . . 0.9300 no
    C21 H21 . . 0.9300 no
    C22 H22 . . 0.9300 no
loop_
    _geom_angle_atom_site_label_1
    _geom_angle_atom_site_label_2
    _geom_angle_atom_site_label_3
    _geom_angle_site_symmetry_1
    _geom_angle_site_symmetry_2
    _geom_angle_site_symmetry_3
    _geom_angle
    _geom_angle_publ_flag
    C1 N1 C12 . . . 109.24(15) no
    C1 N1 C13 . . . 124.70(16) no
    C12 N1 C13 . . . 125.17(16) no
    N3 N2 C15 . . . 121.05(14) no
    N2 N3 C16 . . . 116.50(14) no
    N1 C1 C2 . . . 129.57(18) no
    N1 C1 C6 . . . 108.41(16) no
    C2 C1 C6 . . . 121.98(18) no
    C1 C2 C3 . . . 116.4(2) no
    N3 N2 H2N . . . 120.00 no
    C15 N2 H2N . . . 119.00 no
    C2 C3 C4 . . . 121.4(3) no
    C3 C4 C5 . . . 121.4(3) no
    C4 C5 C6 . . . 119.7(3) no
    C5 C6 C7 . . . 134.3(2) no
    C1 C6 C7 . . . 106.58(16) no
    C1 C6 C5 . . . 119.1(2) no
    C6 C7 C8 . . . 135.1(2) no
    C6 C7 C12 . . . 107.36(18) no
    C8 C7 C12 . . . 117.5(2) no
    C7 C8 C9 . . . 118.3(3) no
    C8 C9 C10 . . . 121.8(3) no
    C9 C10 C11 . . . 121.6(4) no
    C10 C11 C12 . . . 117.9(3) no
    N1 C12 C7 . . . 108.37(17) no
    N1 C12 C11 . . . 128.76(19) no
    C7 C12 C11 . . . 122.9(2) no
    N1 C13 C14 . . . 112.84(16) no
    C13 C14 C15 . . . 110.00(15) no
    N2 C15 C14 . . . 118.09(16) no
    O1 C15 C14 . . . 121.57(16) no
    O1 C15 N2 . . . 120.28(16) no
    N3 C16 C17 . . . 120.91(15) no
    C18 C17 C22 . . . 117.87(17) no
    C16 C17 C18 . . . 122.40(16) no
    C16 C17 C22 . . . 119.72(16) no
    C17 C18 C19 . . . 120.82(18) no
    C18 C19 C20 . . . 119.68(19) no
    Cl1 C20 C21 . . . 119.48(17) no
    Cl1 C20 C19 . . . 119.30(16) no
    C19 C20 C21 . . . 121.2(2) no
    C20 C21 C22 . . . 118.7(2) no
    C17 C22 C21 . . . 121.73(19) no
    C1 C2 H2 . . . 122.00 no
    C3 C2 H2 . . . 122.00 no
    C2 C3 H3 . . . 119.00 no
    C4 C3 H3 . . . 119.00 no
    C3 C4 H4 . . . 119.00 no
    C5 C4 H4 . . . 119.00 no
    C4 C5 H5 . . . 120.00 no
    C6 C5 H5 . . . 120.00 no
    C7 C8 H8 . . . 121.00 no
    C9 C8 H8 . . . 121.00 no
    C8 C9 H9 . . . 119.00 no
    C10 C9 H9 . . . 119.00 no
    C9 C10 H10 . . . 119.00 no
    C11 C10 H10 . . . 119.00 no
    C10 C11 H11 . . . 121.00 no
    C12 C11 H11 . . . 121.00 no
    N1 C13 H13A . . . 109.00 no
    N1 C13 H13B . . . 109.00 no
    C14 C13 H13A . . . 109.00 no
    C14 C13 H13B . . . 109.00 no
    H13A C13 H13B . . . 108.00 no
    C13 C14 H14A . . . 110.00 no
    C13 C14 H14B . . . 110.00 no
    C15 C14 H14A . . . 110.00 no
    C15 C14 H14B . . . 110.00 no
    H14A C14 H14B . . . 108.00 no
    N3 C16 H16 . . . 120.00 no
    C17 C16 H16 . . . 120.00 no
    C17 C18 H18 . . . 120.00 no
    C19 C18 H18 . . . 120.00 no
    C18 C19 H19 . . . 120.00 no
    C20 C19 H19 . . . 120.00 no
    C20 C21 H21 . . . 121.00 no
    C22 C21 H21 . . . 121.00 no
    C17 C22 H22 . . . 119.00 no
    C21 C22 H22 . . . 119.00 no
loop_
    _geom_torsion_atom_site_label_1
    _geom_torsion_atom_site_label_2
    _geom_torsion_atom_site_label_3
    _geom_torsion_atom_site_label_4
    _geom_torsion_site_symmetry_1
    _geom_torsion_site_symmetry_2
    _geom_torsion_site_symmetry_3
    _geom_torsion_site_symmetry_4
    _geom_torsion
    _geom_torsion_publ_flag
    C1 N1 C12 C7 . . . . -2.1(2) no
    C12 N1 C1 C2 . . . . -175.4(2) no
    C13 N1 C1 C2 . . . . -5.7(3) no
    C12 N1 C1 C6 . . . . 2.3(2) no
    C13 N1 C1 C6 . . . . 171.93(16) no
    C12 N1 C13 C14 . . . . 84.8(2) no
    C1 N1 C13 C14 . . . . -83.2(2) no
    C13 N1 C12 C7 . . . . -171.72(17) no
    C1 N1 C12 C11 . . . . 177.4(2) no
    C13 N1 C12 C11 . . . . 7.8(3) no
    C15 N2 N3 C16 . . . . 178.89(16) no
    N3 N2 C15 C14 . . . . -0.5(2) no
    N3 N2 C15 O1 . . . . 176.58(16) no
    N2 N3 C16 C17 . . . . 178.32(15) no
    N1 C1 C6 C5 . . . . -179.18(18) no
    N1 C1 C6 C7 . . . . -1.5(2) no
    C6 C1 C2 C3 . . . . -0.1(3) no
    N1 C1 C2 C3 . . . . 177.3(2) no
    C2 C1 C6 C7 . . . . 176.36(19) no
    C2 C1 C6 C5 . . . . -1.3(3) no
    C1 C2 C3 C4 . . . . 1.5(4) no
    C2 C3 C4 C5 . . . . -1.5(5) no
    C3 C4 C5 C6 . . . . 0.0(5) no
    C4 C5 C6 C7 . . . . -175.5(3) no
    C4 C5 C6 C1 . . . . 1.4(4) no
    C5 C6 C7 C12 . . . . 177.4(2) no
    C1 C6 C7 C12 . . . . 0.2(2) no
    C1 C6 C7 C8 . . . . -177.6(3) no
    C5 C6 C7 C8 . . . . -0.5(4) no
    C6 C7 C12 N1 . . . . 1.2(2) no
    C6 C7 C12 C11 . . . . -178.4(2) no
    C6 C7 C8 C9 . . . . 177.5(3) no
    C12 C7 C8 C9 . . . . -0.2(4) no
    C8 C7 C12 N1 . . . . 179.5(2) no
    C8 C7 C12 C11 . . . . -0.1(3) no
    C7 C8 C9 C10 . . . . -0.1(6) no
    C8 C9 C10 C11 . . . . 0.8(7) no
    C9 C10 C11 C12 . . . . -1.1(6) no
    C10 C11 C12 C7 . . . . 0.7(4) no
    C10 C11 C12 N1 . . . . -178.7(3) no
    N1 C13 C14 C15 . . . . 177.03(16) no
    C13 C14 C15 O1 . . . . -88.0(2) no
    C13 C14 C15 N2 . . . . 89.05(19) no
    N3 C16 C17 C18 . . . . 11.7(3) no
    N3 C16 C17 C22 . . . . -167.34(18) no
    C16 C17 C18 C19 . . . . -177.55(17) no
    C22 C17 C18 C19 . . . . 1.5(3) no
    C16 C17 C22 C21 . . . . 177.23(19) no
    C18 C17 C22 C21 . . . . -1.9(3) no
    C17 C18 C19 C20 . . . . 0.0(3) no
    C18 C19 C20 Cl1 . . . . 178.96(16) no
    C18 C19 C20 C21 . . . . -1.3(3) no
    Cl1 C20 C21 C22 . . . . -179.29(17) no
    C19 C20 C21 C22 . . . . 1.0(3) no
    C20 C21 C22 C17 . . . . 0.7(3) no
loop_
    _geom_hbond_atom_site_label_D
    _geom_hbond_atom_site_label_H
    _geom_hbond_atom_site_label_A
    _geom_hbond_site_symmetry_A
    _geom_hbond_distance_DH
    _geom_hbond_distance_HA
    _geom_hbond_distance_DA
    _geom_hbond_angle_DHA
    _geom_hbond_publ_flag
    N2 H2N O1 3_646 0.81 2.08 2.8952(19) 175 yes
    C14 H14A N3 . 0.97 2.42 2.765(2) 100 no
    C5 H5 Cg4 4_555 0.93 2.81 3.696(3) 160 yes
    C21 H21 Cg3 4_544 0.93 2.97 3.858(3) 160 yes
    C22 H22 Cg2 4_544 0.93 2.79 3.699(2) 166 yes
_iucr_refine_instructions_details
;
TITL SIR92 run in space group P 21/c
CELL  0.71073  16.0126   7.4316  16.1654   90.000   94.607   90.000
ZERR     4.00   0.0007   0.0003   0.0009    0.000    0.004    0.000
LATT   1
SYMM  - X, 1/2 + Y, 1/2 - Z
SFAC  C    H    N    O    CL
UNIT  88 72 12 4 4
MERG   2
DFIX     0.860   0.020 N3 H3N
EQIV $1 -x+1, -y-1, -z+1
HTAB N2 O1_$1
HTAB N2 O1_$1
FMAP   2
PLAN   5
ACTA
BOND   $H
CONF
L.S.   33
WGHT    0.056900    0.350000
FVAR       4.68485
C1    1    0.645138    0.280575    0.637770    11.00000    0.06500    0.03251 =
         0.06196    0.00743   -0.00894   -0.00277
C2    1    0.576722    0.273657    0.683986    11.00000    0.08188    0.05513 =
         0.10497    0.01409    0.01508    0.00775
AFIX  43
H2    2    0.532021    0.196355    0.670482    11.00000   -1.20000
AFIX   0
C3    1    0.578035    0.389632    0.752653    11.00000    0.15704    0.08162 =
         0.10143    0.02061    0.05470    0.04115
AFIX  43
H3    2    0.533663    0.387487    0.786398    11.00000   -1.20000
AFIX   0
C4    1    0.643979    0.507068    0.771168    11.00000    0.22126    0.06563 =
         0.07444   -0.00227    0.00972    0.01251
AFIX  43
H4    2    0.642374    0.584053    0.816369    11.00000   -1.20000
AFIX   0
C5    1    0.709860    0.512247    0.725545    11.00000    0.16020    0.04716 =
         0.06919    0.00010   -0.03266   -0.01569
AFIX  43
H5    2    0.753533    0.592218    0.738957    11.00000   -1.20000
AFIX   0
C6    1    0.712867    0.397594    0.657933    11.00000    0.08577    0.03584 =
         0.05674    0.01005   -0.02160   -0.01277
C7    1    0.773931    0.360449    0.600612    11.00000    0.06765    0.04783 =
         0.07449    0.02497   -0.02237   -0.02140
C8    1    0.854793    0.424436    0.588934    11.00000    0.08274    0.09276 =
         0.13261    0.05296   -0.02901   -0.04137
AFIX  43
H8    2    0.878997    0.515340    0.622358    11.00000   -1.20000
AFIX   0
C9    1    0.897208    0.349033    0.526738    11.00000    0.07157    0.14936 =
         0.19093    0.09414    0.02880   -0.01567
AFIX  43
H9    2    0.950706    0.390309    0.518361    11.00000   -1.20000
AFIX   0
C10   1    0.862560    0.214058    0.476551    11.00000    0.11543    0.13669 =
         0.14716    0.06217    0.05479    0.01932
AFIX  43
H10   2    0.893457    0.165644    0.435608    11.00000   -1.20000
AFIX   0
C11   1    0.785343    0.150950    0.485395    11.00000    0.10060    0.07907 =
         0.08812    0.02224    0.02153    0.00999
AFIX  43
H11   2    0.762056    0.061149    0.450729    11.00000   -1.20000
AFIX   0
C12   1    0.741487    0.223316    0.547503    11.00000    0.06397    0.04441 =
         0.06371    0.01478   -0.00311   -0.00375
C13   1    0.613385    0.029045    0.536814    11.00000    0.07226    0.03754 =
         0.07856    0.00134   -0.02754   -0.01435
AFIX  23
H13A  2    0.622338    0.013770    0.478593    11.00000   -1.20000
H13B  2    0.554536    0.055894    0.540619    11.00000   -1.20000
AFIX   0
C14   1    0.634645   -0.146130    0.582481    11.00000    0.05688    0.03890 =
         0.05838   -0.00050   -0.00994   -0.01083
AFIX  23
H14A  2    0.692503   -0.178126    0.576092    11.00000   -1.20000
H14B  2    0.628132   -0.130742    0.641201    11.00000   -1.20000
AFIX   0
C15   1    0.577829   -0.294076    0.548290    11.00000    0.05799    0.03336 =
         0.05746    0.00576   -0.00504   -0.01004
C16   1    0.694137   -0.454386    0.390058    11.00000    0.05601    0.03767 =
         0.06825   -0.00058   -0.00728   -0.01006
AFIX  43
H16   2    0.658436   -0.548267    0.372919    11.00000   -1.20000
AFIX   0
C17   1    0.769890   -0.424224    0.348181    11.00000    0.05241    0.03696 =
         0.06088   -0.00105   -0.00726   -0.00192
C18   1    0.833155   -0.308248    0.379488    11.00000    0.05837    0.04926 =
         0.06109   -0.00787   -0.00330   -0.00558
AFIX  43
H18   2    0.828358   -0.250826    0.430003    11.00000   -1.20000
AFIX   0
C19   1    0.902542   -0.277672    0.336646    11.00000    0.05385    0.05089 =
         0.08110   -0.00453   -0.00434   -0.00782
AFIX  43
H19   2    0.944396   -0.199997    0.358057    11.00000   -1.20000
AFIX   0
C20   1    0.909724   -0.362213    0.262246    11.00000    0.05786    0.05147 =
         0.07831   -0.00426    0.00537    0.00897
C21   1    0.849495   -0.480062    0.230153    11.00000    0.07028    0.06439 =
         0.07497   -0.02121    0.00186    0.00449
AFIX  43
H21   2    0.855243   -0.538192    0.179981    11.00000   -1.20000
AFIX   0
C22   1    0.780260   -0.510509    0.273850    11.00000    0.06056    0.05337 =
         0.07810   -0.01777   -0.00602   -0.00518
AFIX  43
H22   2    0.739513   -0.591125    0.252784    11.00000   -1.20000
AFIX   0
N1    3    0.662995    0.179318    0.569555    11.00000    0.05719    0.03544 =
         0.06899   -0.00141   -0.01000   -0.01284
N2    3    0.601963   -0.390487    0.483936    11.00000    0.05755    0.03828 =
         0.06380   -0.00234    0.00085   -0.01835
AFIX   3
H2N   2    0.572926   -0.474022    0.466147    11.00000   -1.20000
AFIX   0
N3    3    0.675961   -0.354047    0.449899    11.00000    0.05253    0.03927 =
         0.06047    0.00471   -0.00198   -0.01006
O1    4    0.509596   -0.322759    0.575594    11.00000    0.06265    0.04904 =
         0.07620   -0.00646    0.00916   -0.01748
CL1   5    0.996656   -0.319964    0.207924    11.00000    0.08017    0.08599 =
         0.12129   -0.00957    0.03772    0.00087
HKLF 4
REM  SIR92 run in space group P 21/c
REM R1 =  0.0575 for    3066 Fo > 4sig(Fo)  and  0.1272 for all    6312 data
REM    244 parameters refined using      0 restraints
END
WGHT      0.0569      0.3500
REM Highest difference peak  0.197,  deepest hole -0.243,  1-sigma level  0.035
Q1    1   0.8867  0.3080  0.5136  11.00000  0.05    0.20
Q2    1   0.6804  0.3353  0.6570  11.00000  0.05    0.19
Q3    1   0.5810  0.0617  0.4878  11.00000  0.05    0.17
Q4    1   0.9567 -0.3832  0.1589  11.00000  0.05    0.17
Q5    1   0.9331  0.3020  0.5137  11.00000  0.05    0.16
;
