# Supplementary material for: Crystal structure of 3-(9H-carbazol-9-yl)-N′-[(E)-4-chloro­benzyl­idene]propano­hydrazide
Source: Acta Crystallogr E Crystallogr Commun. 2015 Nov 14;71(Pt 12):o937–8. doi: 10.1107/S2056989015020770 (PMC4719890; doi:10.1107/S2056989015020770)
Supplement: Supplementary file 2 [file e-71-0o937-Isup2.hkl]

#
# h,k,l, Fc-squared, Fo-squared, sigma(Fo-squared), status flag
#
data_I
_shelx_title ' SIR92 run in space group P 21/c'
_shelx_refln_list_code          4
_shelx_F_calc_maximum      215.40
_exptl_crystal_F_000       784.00
_reflns_d_resolution_high  0.6565

loop_
 _space_group_symop_operation_xyz
 'x, y, z'
 '-x, y+1/2, -z+1/2'
 '-x, -y, -z'
 'x, -y-1/2, z-1/2'

_cell_length_a    16.0126
_cell_length_b     7.4316
_cell_length_c    16.1654
_cell_angle_alpha  90.000
_cell_angle_beta   94.607
_cell_angle_gamma  90.000

_shelx_F_squared_multiplier     1.000

loop_
 _refln_index_h
 _refln_index_k
 _refln_index_l
 _refln_F_squared_calc
 _refln_F_squared_meas
 _refln_F_squared_sigma
 _refln_observed_status
   3   0   0       3738.17       3315.27        24.29 o
   4   0   0       2115.31       1951.45        21.56 o
   5   0   0       1068.13        915.19        16.62 o
   6   0   0        644.71        613.01        14.73 o
   7   0   0        339.27        291.91        14.05 o
   8   0   0       2685.92       2476.05        23.55 o
   9   0   0       1570.63       1576.45        25.73 o
  10   0   0        954.89        951.11        19.89 o
  11   0   0         39.42         51.66         5.89 o
  12   0   0       1033.37       1052.68        59.06 o
  13   0   0        332.42        331.38        11.43 o
  14   0   0        280.33        256.23        14.34 o
  15   0   0         37.86         30.26         5.39 o
  16   0   0         24.34         25.18         5.43 o
  17   0   0          0.71          2.41         2.88 o
  18   0   0         37.61         46.22         7.36 o
  19   0   0         34.74         38.02         6.99 o
  20   0   0          4.62          1.86         2.99 o
  21   0   0          5.98         11.89         3.46 o
  22   0   0         10.94         18.91         9.43 o
  23   0   0          2.69          2.54         3.50 o
   2   1   0         20.56         34.00         1.80 o
   3   1   0       2182.76       2053.20         9.17 o
   4   1   0        262.09        258.08         5.22 o
   5   1   0         81.26        104.26         2.37 o
   6   1   0         71.35         65.21         2.33 o
   7   1   0        322.71        342.53         6.48 o
   8   1   0         65.34         90.59         3.57 o
   9   1   0        369.45        389.52         7.04 o
  10   1   0        202.46        210.81         6.36 o
  11   1   0        129.33        152.35         5.69 o
  12   1   0         44.21         45.86         3.59 o
  13   1   0        372.60        370.02        15.46 o
  14   1   0        149.61        138.81         6.30 o
  15   1   0          0.11          0.47         1.79 o
  16   1   0         12.13         14.48         2.57 o
  17   1   0         11.86          8.53         2.68 o
  18   1   0          9.19          8.31         2.67 o
  19   1   0          3.15          6.11         2.22 o
  20   1   0          0.56          3.08         2.15 o
  21   1   0          1.31          2.88         2.65 o
  22   1   0          0.60          0.74         2.72 o
  23   1   0          3.44          3.51         5.56 o
  24   1   0          0.81          6.86         4.71 o
   0   2   0       2862.54       2902.12        17.32 o
   1   2   0        734.62        613.60         6.83 o
   2   2   0       7637.96       7489.33        60.17 o
   3   2   0          6.48          7.38         1.48 o
   4   2   0        222.31        229.00         5.16 o
   5   2   0          0.96          0.04         0.60 o
   6   2   0        356.77        343.13         5.74 o
   7   2   0          8.85          3.88         0.96 o
   8   2   0        147.29        150.81         4.64 o
   9   2   0        671.03        676.00        10.39 o
  10   2   0         25.55         23.84         2.24 o
  11   2   0        469.46        462.05         8.62 o
  12   2   0       1000.33       1012.00        16.46 o
  13   2   0        403.42        384.80         8.74 o
  14   2   0         30.39         33.04         2.84 o
  15   2   0          7.14          6.84         1.69 o
  16   2   0          9.65         15.70         2.15 o
  17   2   0          7.69         16.90         2.41 o
  18   2   0          0.01          3.35         2.55 o
  19   2   0         15.45         21.90         4.39 o
  20   2   0          1.14          8.22         3.21 o
  21   2   0          0.65          3.74         6.66 o
  22   2   0          1.08          1.20         3.88 o
  23   2   0          0.10         -2.96         2.96 o
   1   3   0        433.54        428.94         9.05 o
   2   3   0       1755.20       1692.35        14.76 o
   3   3   0         39.77         47.67         3.79 o
   4   3   0        376.39        397.08         6.85 o
   5   3   0        142.55        155.16         4.82 o
   6   3   0        128.35        163.70         8.83 o
   7   3   0         12.84         14.21         3.09 o
   8   3   0         98.46        106.18         8.22 o
   9   3   0         65.76         68.78         6.92 o
  10   3   0          4.17          3.14         2.01 o
  11   3   0         16.96         18.17         3.31 o
  12   3   0         24.05         25.29         3.13 o
  13   3   0          3.58         -0.26         1.02 o
  14   3   0          1.03          2.48         1.24 o
  15   3   0          9.41          9.94         3.00 o
  16   3   0          1.87         -0.57         1.90 o
  17   3   0          7.30          8.25         3.01 o
  18   3   0          0.99          4.69         3.17 o
  19   3   0          4.69          1.45         2.15 o
  20   3   0          0.78          1.76         3.72 o
  21   3   0          0.21          0.46         6.77 o
  22   3   0          3.74          3.88         6.59 o
  23   3   0          1.05         -1.34         3.72 o
   0   4   0         53.17         64.70         3.56 o
   1   4   0          1.77          3.01         0.64 o
   2   4   0         78.97         82.34         4.87 o
   3   4   0         78.72         83.40         5.39 o
   4   4   0        118.04        134.88         7.32 o
   5   4   0          0.90          0.23         0.74 o
   6   4   0          2.51          6.21         1.16 o
   7   4   0        102.35        103.44         7.92 o
   8   4   0          2.30          2.89         3.31 o
   9   4   0         83.86         85.08         8.00 o
  10   4   0        140.73        125.77        10.21 o
  11   4   0         30.43         40.76         6.53 o
  12   4   0          3.14          3.25         2.59 o
  13   4   0         37.06         31.64         5.63 o
  14   4   0         16.52         13.74         3.46 o
  15   4   0         14.66          4.10         5.52 o
  16   4   0          0.78          3.19         2.39 o
  17   4   0          0.24         -2.25         2.77 o
  18   4   0          2.37          4.00         3.58 o
  19   4   0          3.23          2.56         3.60 o
  20   4   0          2.97          1.03         3.51 o
  21   4   0          0.98         -2.16         3.38 o
   1   5   0          1.67          1.00         0.50 o
   2   5   0        379.52        413.70        10.02 o
   3   5   0        590.55        627.71         9.47 o
   4   5   0          0.00          0.02         0.30 o
   5   5   0         89.91         85.01         3.22 o
   6   5   0         37.40         37.57         1.27 o
   7   5   0          3.34          0.36         1.77 o
   8   5   0         51.17         57.39         4.94 o
   9   5   0         81.01         64.16         5.89 o
  10   5   0        155.35        145.60         8.65 o
  11   5   0          5.74          7.88         2.95 o
  12   5   0          5.56          2.69         2.45 o
  13   5   0         33.20         31.11         4.42 o
  14   5   0         17.80         17.49         5.70 o
  15   5   0          4.31          6.32         3.16 o
  16   5   0          8.79         12.19         3.73 o
  17   5   0         13.64         14.73         3.72 o
  18   5   0          3.70          1.94         3.60 o
  19   5   0          0.71          4.20         4.39 o
  20   5   0          1.07         -0.06         3.72 o
   0   6   0        818.34        833.98        14.57 o
   1   6   0         10.48         12.64         1.13 o
   2   6   0         44.73         45.50         1.86 o
   3   6   0        101.64        100.63         4.82 o
   4   6   0         36.81         31.36         1.84 o
   5   6   0         11.20          5.24         6.05 o
   6   6   0        701.22        704.53        16.64 o
   7   6   0         90.24         79.09         4.96 o
   8   6   0         11.88         13.70         2.38 o
   9   6   0         57.64         66.50         4.80 o
  10   6   0         23.57         18.29         2.84 o
  11   6   0          8.21          4.02         2.67 o
  12   6   0         37.78         41.63         5.19 o
  13   6   0          5.02          2.75         2.19 o
  14   6   0         22.02         20.20         6.38 o
  15   6   0          4.55          2.64         3.13 o
  16   6   0          0.44          7.19         4.23 o
  17   6   0          1.27          5.32         2.92 o
  18   6   0          7.07          8.23         4.61 o
   1   7   0         33.64         26.66         2.37 o
   2   7   0          1.88          0.24         1.01 o
   3   7   0         42.41         48.90         3.41 o
   4   7   0         11.55         13.12         2.09 o
   5   7   0         23.49         19.68         2.58 o
   6   7   0        202.66        190.25         7.56 o
   7   7   0         74.16         80.14         5.10 o
   8   7   0         58.54         56.28         4.41 o
   9   7   0          2.03          1.89         1.87 o
  10   7   0          0.79         -0.49         2.85 o
  11   7   0          7.34          4.43         1.93 o
  12   7   0          2.33          1.22         3.51 o
  13   7   0          4.92          7.25         3.00 o
  14   7   0          0.69          2.83         6.93 o
  15   7   0         13.38         23.68         4.72 o
  16   7   0         22.41         26.57         7.58 o
  17   7   0         25.61         25.28         7.45 o
   0   8   0          0.06         -5.57         5.57 o
   1   8   0          7.86          4.29         4.50 o
   2   8   0         47.56         61.79         5.70 o
   3   8   0          0.43          2.30         1.82 o
   4   8   0         23.22         24.92         4.09 o
   5   8   0          2.22          3.10         2.52 o
   6   8   0        157.34        177.47        15.74 o
   7   8   0          1.25          6.97         2.72 o
   8   8   0          0.00         -3.01         3.01 o
   9   8   0          1.90         -0.99         2.71 o
  10   8   0          0.00         -1.57         5.93 o
  11   8   0          3.16         -4.03         4.03 o
  12   8   0         33.64         33.83         7.43 o
  13   8   0          0.21         -0.40         2.05 o
  14   8   0          3.07          5.38         4.28 o
  15   8   0          0.27         -2.47         3.66 o
   1   9   0          1.68          4.50         3.48 o
   2   9   0         12.45          7.67         4.99 o
   3   9   0          2.16          2.54         4.03 o
   4   9   0        140.85        145.28        15.52 o
   5   9   0         53.24         59.71        10.46 o
   6   9   0         44.44         46.80         5.89 o
   7   9   0         25.30         36.03         5.39 o
   8   9   0          1.21          7.19         3.06 o
   9   9   0          0.29          1.51         2.62 o
  10   9   0          1.87          1.67         2.60 o
  11   9   0          0.13         -1.24         3.15 o
  12   9   0          4.21          6.96         4.48 o
  13   9   0          0.29          0.27         3.35 o
   0  10   0         10.02         16.66         6.53 o
   1  10   0          2.30         -4.35         4.35 o
   2  10   0          0.68         -0.27         3.54 o
   3  10   0          0.90          4.52         5.32 o
   4  10   0          0.01          0.72         3.48 o
   5  10   0          8.42         19.19         6.40 o
   6  10   0          5.19          5.54         4.40 o
   7  10   0          9.52         17.45         7.05 o
  11  10   0          0.76          0.25         3.03 o
 -24   1   1          0.20          2.08         7.14 o
 -23   1   1          0.79         -1.03         3.29 o
 -22   1   1          0.67          3.90         2.58 o
 -21   1   1          1.65          5.18         6.08 o
 -20   1   1          1.36          2.32         1.71 o
 -19   1   1          0.03         -1.91         1.91 o
 -18   1   1          1.21          4.57         1.76 o
 -17   1   1          0.02         -1.62         1.62 o
 -16   1   1          0.94          2.02         1.78 o
 -15   1   1         10.96         11.30         3.44 o
 -14   1   1         69.61         58.53         4.34 o
 -13   1   1         47.59         41.74         3.02 o
 -12   1   1          3.37          5.40         1.61 o
 -11   1   1        381.23        380.04         8.88 o
 -10   1   1        433.89        409.47         8.63 o
  -9   1   1          3.38          5.24         1.56 o
  -8   1   1        796.55        830.43        10.78 o
  -7   1   1        244.48        231.40         9.12 o
  -6   1   1        183.25        199.48         4.81 o
  -5   1   1       2268.94       2316.21        14.31 o
  -4   1   1          6.00         10.83         0.61 o
  -3   1   1       1003.65       1088.30         7.35 o
  -2   1   1       1279.89       1313.53        12.91 o
   0   1   1       3987.00       4081.67        18.22 o
   1   1   1        241.27        257.37         3.29 o
   2   1   1       5884.89       5773.69        16.19 o
   3   1   1        219.59        252.60         3.14 o
   4   1   1        405.83        416.17         4.35 o
   5   1   1        718.59        711.54         9.82 o
   6   1   1        659.96        661.99         7.60 o
   7   1   1        198.76        195.05         5.09 o
   8   1   1          3.04         10.10         1.42 o
   9   1   1          0.01         -1.36         1.36 o
  10   1   1         11.59          8.95         2.09 o
  11   1   1        291.81        287.48         7.94 o
  12   1   1        187.14        186.60         6.74 o
  13   1   1          1.64          9.97         3.27 o
  14   1   1        144.70        128.44         6.24 o
  15   1   1         37.11         45.55         4.10 o
  16   1   1         29.97         29.39         3.48 o
  17   1   1         13.99         10.65         3.64 o
  18   1   1          2.74          3.39         1.82 o
  19   1   1          0.49          1.75         1.81 o
  20   1   1          0.36         -1.83         2.10 o
  21   1   1          0.00          0.03         5.88 o
  22   1   1          1.89          6.30         3.18 o
  23   1   1          0.55          7.25         3.44 o
  24   1   1          3.79         10.00         5.53 o
 -23   2   1          0.80         -1.07         2.34 o
 -22   2   1         17.53         26.25         4.95 o
 -21   2   1          1.29         -1.53         2.32 o
 -20   2   1          7.05          6.91         4.11 o
 -19   2   1          0.00         -0.66         2.30 o
 -18   2   1          5.92          4.27         2.25 o
 -17   2   1         33.46         31.24         3.09 o
 -16   2   1         19.60         15.71         2.22 o
 -15   2   1          1.01         -0.22         2.21 o
 -14   2   1        267.52        248.66         7.16 o
 -13   2   1          0.99         -0.27         1.28 o
 -12   2   1        702.43        680.86        12.24 o
 -11   2   1        272.09        237.11         5.01 o
 -10   2   1         46.51         49.62         2.21 o
  -9   2   1       1446.61       1428.19        23.02 o
  -8   2   1        202.01        206.17         3.71 o
  -7   2   1        142.50        124.81         2.56 o
  -6   2   1          3.43          0.59         0.53 o
  -5   2   1        677.00        684.53         7.09 o
  -4   2   1        478.73        493.97         7.36 o
  -3   2   1        769.25        812.44         8.09 o
  -2   2   1       2886.15       2869.83        25.39 o
  -1   2   1         25.11         36.39         1.50 o
   0   2   1      17257.10      16981.02       211.30 o
   1   2   1       8946.62       8368.67        24.65 o
   2   2   1       1165.46       1167.50        17.73 o
   3   2   1       1055.50       1077.54        25.08 o
   4   2   1        196.55        222.20         6.62 o
   5   2   1        790.74        779.09         8.21 o
   6   2   1          1.12          2.48         0.76 o
   7   2   1       1600.67       1558.66        16.06 o
   8   2   1        148.72        131.53         3.39 o
   9   2   1         26.29         24.39         1.96 o
  10   2   1        627.19        648.37         9.84 o
  11   2   1         82.94         69.10         3.48 o
  12   2   1         59.63         55.93         3.43 o
  13   2   1       1173.41       1141.48        18.52 o
  14   2   1          0.15          2.49         1.78 o
  15   2   1         40.93         32.80         3.33 o
  16   2   1         14.55         11.83         2.35 o
  17   2   1          0.56         -1.71         1.83 o
  18   2   1          0.13         -2.94         2.94 o
  19   2   1         18.80         19.33         6.40 o
  20   2   1          0.67          1.77         2.46 o
  21   2   1          5.34          5.86         3.61 o
  22   2   1          2.47          3.23         3.50 o
  23   2   1          0.03          3.40         6.61 o
 -23   3   1          0.72         -5.52         5.52 o
 -22   3   1          3.60         -1.17        13.60 o
 -21   3   1          0.02         -2.73         2.73 o
 -20   3   1          2.36         -0.92         2.44 o
 -19   3   1          0.37         -1.33         2.04 o
 -18   3   1          8.35          7.15         2.45 o
 -17   3   1          2.43          1.89         2.78 o
 -16   3   1          3.82          4.49         2.41 o
 -15   3   1         47.47         39.79         4.09 o
 -14   3   1          4.49          1.80         1.53 o
 -13   3   1         67.66         58.53         3.40 o
 -12   3   1        406.13        421.40         9.35 o
 -11   3   1        154.51        149.28         5.26 o
 -10   3   1          9.70          7.52         1.17 o
  -9   3   1        218.60        192.57         7.32 o
  -8   3   1          4.75          6.36         2.49 o
  -7   3   1          1.68         -2.66         2.66 o
  -6   3   1        185.51        209.39         5.96 o
  -5   3   1        715.66        720.03         9.90 o
  -4   3   1        745.67        810.43         6.72 o
  -3   3   1        244.58        228.65         6.63 o
  -2   3   1        455.24        487.30         5.95 o
  -1   3   1        944.36        950.50        10.10 o
   0   3   1        683.21        744.83         8.96 o
   1   3   1       1220.54       1240.90        11.32 o
   2   3   1       1201.45       1219.99        11.98 o
   3   3   1       1636.67       1693.42        21.83 o
   4   3   1       3477.52       3572.07        39.27 o
   5   3   1        140.57        155.19         6.24 o
   6   3   1        166.59        164.75         4.24 o
   7   3   1         93.18         89.76         8.96 o
   8   3   1          5.60          4.79         1.80 o
   9   3   1        139.49        137.38         5.81 o
  10   3   1        556.93        545.18        13.58 o
  11   3   1         68.82         67.70         4.45 o
  12   3   1         27.10         21.60         3.10 o
  13   3   1        180.08        180.15         7.82 o
  14   3   1         70.57         66.87         5.02 o
  15   3   1          0.59         -2.50         2.50 o
  16   3   1         41.62         50.35         5.85 o
  17   3   1          3.34          0.13         4.78 o
  18   3   1          3.85         -0.49         3.81 o
  19   3   1          0.25         -0.07         2.50 o
  20   3   1          2.18          3.70         2.88 o
  21   3   1          0.12          0.53         2.11 o
  22   3   1          0.02         -2.07         3.03 o
 -21   4   1          0.00         -4.65         4.65 o
 -20   4   1          3.67          2.99         4.23 o
 -19   4   1          2.87          9.27         3.47 o
 -18   4   1         26.82         38.66         5.55 o
 -17   4   1          5.16          8.54         3.34 o
 -16   4   1          0.23          3.47         2.71 o
 -15   4   1          1.40          3.10         2.55 o
 -14   4   1        173.72        157.33         9.47 o
 -13   4   1          7.39          0.02         2.65 o
 -12   4   1         41.44         44.21         6.81 o
 -11   4   1       1205.92       1169.49        31.98 o
 -10   4   1         51.59         41.35         6.06 o
  -9   4   1        151.40        138.84        10.30 o
  -8   4   1        105.81        117.62         6.60 o
  -7   4   1         53.02         57.65         4.67 o
  -6   4   1       1004.77       1028.08        29.28 o
  -5   4   1       1139.48       1115.74        13.97 o
  -4   4   1         58.63         42.73         3.14 o
  -3   4   1        787.84        728.23        17.97 o
  -2   4   1        119.20        101.86         3.33 o
  -1   4   1        373.62        342.26        10.36 o
   0   4   1        444.34        424.76         5.48 o
   1   4   1       2122.45       2057.02        20.50 o
   2   4   1       1501.22       1503.31        44.19 o
   3   4   1        572.43        533.11        13.21 o
   4   4   1          9.07         16.76         2.66 o
   5   4   1        332.21        289.41         5.12 o
   6   4   1         31.19         26.14         1.35 o
   7   4   1        563.22        558.42        11.80 o
   8   4   1         89.80        102.72         5.07 o
   9   4   1        263.52        279.41        10.28 o
  10   4   1        141.51        132.71         7.46 o
  11   4   1         37.21         33.27         4.17 o
  12   4   1         77.33         70.31         5.96 o
  13   4   1        115.55        113.92         7.85 o
  14   4   1         30.18         18.57         3.66 o
  15   4   1         57.82         62.25         8.55 o
  16   4   1          3.50          6.89         4.14 o
  17   4   1          1.81          5.22         4.49 o
  18   4   1          2.66          0.97         3.09 o
  19   4   1         18.22         25.12         7.35 o
  20   4   1          0.36         -3.36         3.48 o
  21   4   1          0.01          8.49         5.49 o
 -20   5   1          0.93          3.81         4.05 o
 -19   5   1         10.26          9.20         3.35 o
 -18   5   1          1.32          3.22         4.25 o
 -17   5   1          4.08          1.85         3.38 o
 -16   5   1          5.25          2.17         2.68 o
 -15   5   1         40.58         45.54         5.95 o
 -14   5   1         64.09         66.33         6.48 o
 -13   5   1         38.99         42.41         5.09 o
 -12   5   1          7.33         -0.51         3.71 o
 -11   5   1          8.21          9.37         3.45 o
 -10   5   1         10.03         12.65         4.24 o
  -9   5   1          3.29          1.62         2.17 o
  -8   5   1         28.16         29.73         5.27 o
  -7   5   1          1.57          1.91         1.76 o
  -6   5   1          4.41          6.19         0.75 o
  -5   5   1         37.54         34.36         1.71 o
  -4   5   1          5.53          7.81         1.93 o
  -3   5   1        593.13        607.27        14.70 o
  -2   5   1       1115.51       1204.42        12.08 o
  -1   5   1          1.11          1.53         0.56 o
   0   5   1        195.70        193.15         4.02 o
   1   5   1        187.08        189.39         4.29 o
   2   5   1          3.40          1.27         2.47 o
   3   5   1        215.99        220.89         6.20 o
   4   5   1         48.20         50.38         3.15 o
   5   5   1         27.09         28.14         1.19 o
   6   5   1         46.21         28.32         3.07 o
   7   5   1         60.80         63.73         4.05 o
   8   5   1        238.53        254.58         8.23 o
   9   5   1          6.96          5.02         1.85 o
  10   5   1          3.29          3.51         2.11 o
  11   5   1          3.21          1.94         2.09 o
  12   5   1         24.72         18.37         3.36 o
  13   5   1         66.17         69.14         6.46 o
  14   5   1          4.48         -0.17         2.73 o
  15   5   1         98.38        109.29         8.54 o
  16   5   1          4.28          4.29         3.31 o
  17   5   1         11.51          5.63         4.35 o
  18   5   1          3.58          0.53         2.76 o
  19   5   1          4.84         16.35         6.91 o
  20   5   1          0.88         -3.74         3.74 o
 -18   6   1          0.01          4.86         3.26 o
 -17   6   1          0.18          2.15         2.31 o
 -16   6   1         14.43         10.74         3.68 o
 -15   6   1          0.01          2.97         2.26 o
 -14   6   1          4.34          4.47         2.56 o
 -13   6   1         22.77         28.76         4.74 o
 -12   6   1          0.00         -2.66         2.66 o
 -11   6   1         10.14         16.86         3.45 o
 -10   6   1          1.65          4.82         2.50 o
  -9   6   1          0.62         -1.74         2.49 o
  -8   6   1          0.42          1.35         3.58 o
  -7   6   1        194.83        198.02         9.35 o
  -6   6   1        209.97        242.79         9.96 o
  -5   6   1          3.26          3.02         1.19 o
  -4   6   1          1.58          0.98         1.65 o
  -3   6   1          2.27          1.97         0.78 o
  -2   6   1         39.46         40.94         2.47 o
  -1   6   1         12.36         13.40         1.54 o
   0   6   1          2.89          2.04         0.57 o
   1   6   1        621.38        620.73         7.87 o
   2   6   1         21.66         23.04         1.61 o
   3   6   1          0.71          2.06         0.81 o
   4   6   1          7.52          8.03         2.50 o
   5   6   1         86.55         95.49         5.42 o
   6   6   1         65.30         60.03         4.13 o
   7   6   1          0.03          2.24         1.85 o
   8   6   1          9.91         17.95         2.94 o
   9   6   1          8.98         13.57         2.48 o
  10   6   1          9.96          5.98         1.99 o
  11   6   1          4.96          2.92         2.19 o
  12   6   1         25.72         37.67         4.88 o
  13   6   1          1.60          4.90         2.53 o
  14   6   1         11.31         10.69         3.31 o
  15   6   1          1.24          1.34         3.22 o
  16   6   1          8.23          6.83         4.50 o
  17   6   1         11.79         17.44         6.73 o
  18   6   1          1.96          5.41         5.64 o
 -17   7   1          1.46          6.56         3.53 o
 -16   7   1          0.13          2.83         2.94 o
 -15   7   1         57.32         74.02         7.63 o
 -14   7   1         23.25         26.01         4.80 o
 -13   7   1          6.29         16.48         4.28 o
 -12   7   1         10.65         11.51         3.27 o
 -11   7   1         21.41         18.32         3.09 o
 -10   7   1          0.30         -0.94         1.68 o
  -9   7   1          0.92         -2.15         2.15 o
  -8   7   1          0.22         -0.62         3.63 o
  -7   7   1         10.22         14.99         3.14 o
  -6   7   1          2.01          3.61         4.84 o
  -5   7   1        161.16        147.56        11.53 o
  -4   7   1         82.78         74.79         5.55 o
  -3   7   1         89.83         96.14         5.94 o
  -2   7   1         46.56         49.77         4.16 o
  -1   7   1         19.37         18.07         1.87 o
   0   7   1         60.32         71.63         6.05 o
   1   7   1         24.54         21.69         3.11 o
   2   7   1          0.57         -1.34         1.34 o
   3   7   1         98.64        109.40         7.14 o
   4   7   1        113.26        116.26         5.31 o
   5   7   1          0.12          0.41         1.33 o
   6   7   1         10.15          6.91         1.89 o
   7   7   1          3.39          4.43         1.74 o
   8   7   1          5.28          4.81         1.88 o
   9   7   1          7.25          5.96         1.89 o
  10   7   1          0.02         -1.41         1.70 o
  11   7   1          0.25         -1.60         1.92 o
  12   7   1          0.73         -1.08         2.05 o
  13   7   1          2.84          2.42         2.46 o
  14   7   1         11.48          7.91         4.66 o
  15   7   1         10.10         17.17         6.54 o
  16   7   1          4.51          9.42         5.57 o
  17   7   1          2.41         10.89         6.28 o
 -16   8   1          0.08          1.28         3.24 o
 -15   8   1          1.05          2.46         4.43 o
 -14   8   1          3.39          2.14         3.28 o
 -13   8   1          1.35          1.76         2.84 o
 -12   8   1         14.91         21.16         4.85 o
 -11   8   1          1.98          1.79         1.52 o
 -10   8   1          2.38          7.79         2.42 o
  -9   8   1          1.87         -1.39         2.85 o
  -8   8   1          1.25          2.40         2.41 o
  -7   8   1         38.72         34.86         5.04 o
  -6   8   1         41.81         48.75         5.76 o
  -5   8   1         43.78         37.25         5.17 o
  -4   8   1         27.20         28.67         4.26 o
  -3   8   1          0.01          4.32         2.32 o
  -2   8   1         68.21         75.31         6.19 o
  -1   8   1         13.60         12.49         2.60 o
   0   8   1         32.43         28.04         7.40 o
   1   8   1         43.40         34.92         7.66 o
   2   8   1          7.03          6.38         5.27 o
   3   8   1          2.96          4.09         2.16 o
   4   8   1         74.15         82.10         6.84 o
   5   8   1         20.50         18.71         3.72 o
   6   8   1          2.01          5.56         3.16 o
   7   8   1         91.26         62.52         6.43 o
   8   8   1          1.37          2.13         2.25 o
   9   8   1          1.73          2.50         2.55 o
  10   8   1          0.49         -2.86         2.86 o
  11   8   1          7.86          6.68         3.20 o
  12   8   1          4.79          5.47         4.13 o
  13   8   1          5.13          3.39         3.76 o
  14   8   1          1.41          4.50         4.81 o
  15   8   1          0.06          9.57         5.74 o
 -13   9   1          0.05          5.57         4.20 o
 -12   9   1          0.35          0.57         3.91 o
 -11   9   1          6.47          6.88         7.25 o
 -10   9   1          0.26         -1.92         4.29 o
  -9   9   1          2.82          0.55         4.08 o
  -8   9   1          5.95          1.94         3.04 o
  -7   9   1          0.59         -2.33         2.94 o
  -6   9   1          4.13          4.48         2.94 o
  -5   9   1         28.19         28.64         5.45 o
  -4   9   1         92.72        121.71        14.54 o
  -3   9   1         18.77         27.28         7.53 o
  -2   9   1        110.73        119.84        14.30 o
  -1   9   1         76.21         78.83         8.28 o
   0   9   1         21.10         14.01         3.84 o
   1   9   1          9.20         -2.67         3.73 o
   2   9   1         46.00         38.42         8.40 o
   3   9   1         15.34          9.61         4.34 o
   4   9   1          6.50          5.80         4.69 o
   5   9   1          8.70         10.55         6.33 o
   6   9   1         12.54          7.16         3.68 o
   7   9   1          9.75         11.56         3.58 o
   8   9   1          1.41         -0.87         2.77 o
   9   9   1          0.55          7.01         6.86 o
  10   9   1          5.07          1.60         2.44 o
  11   9   1          1.62          5.12         3.12 o
  12   9   1          3.77          9.64         4.63 o
  13   9   1          9.91         10.70         5.68 o
 -11  10   1          0.49          9.08         4.94 o
  -7  10   1          1.88          8.10         5.18 o
  -6  10   1          1.84         -3.03         4.66 o
  -5  10   1         26.08         31.13         8.18 o
  -4  10   1         11.29         19.54         7.28 o
  -3  10   1          4.29          7.67         6.63 o
  -2  10   1          2.35          1.55         3.21 o
  -1  10   1          1.93          5.87         3.80 o
   0  10   1          2.73          2.23         3.06 o
   1  10   1          7.56         -1.39         3.92 o
   2  10   1          2.00         -2.92         3.48 o
   3  10   1          3.01          2.04         3.24 o
   4  10   1         21.20         19.92         6.68 o
   5  10   1          1.03         -1.60         3.58 o
   6  10   1          4.06         10.14         4.88 o
   7  10   1         15.59         15.11         6.42 o
  11  10   1          6.94          1.73         2.29 o
 -24   0   2          0.05         -1.00         3.30 o
 -23   0   2          1.09          6.83         4.70 o
 -22   0   2          9.44         14.54         3.88 o
 -21   0   2         16.71         31.46         4.98 o
 -20   0   2          2.67          6.20         3.94 o
 -19   0   2          9.87         13.36         4.32 o
 -18   0   2          0.81          2.90         2.26 o
 -17   0   2        164.59        143.26         8.89 o
 -16   0   2          1.31         -0.70         3.72 o
 -15   0   2         97.31         97.07         6.59 o
 -14   0   2         69.86         71.70         5.49 o
 -13   0   2         62.90         73.55         8.12 o
 -12   0   2        436.18        394.71        17.34 o
 -11   0   2        913.00        868.46        24.78 o
 -10   0   2         32.08         27.09         4.02 o
  -9   0   2       3493.40       3609.01        44.80 o
  -8   0   2        147.25        154.66         8.55 o
  -7   0   2       1015.19       1114.22        21.81 o
  -6   0   2        168.67        156.91         7.62 o
  -5   0   2        848.44        860.66        16.18 o
  -4   0   2       4038.98       3679.14        30.17 o
  -3   0   2       5352.45       5087.58        31.86 o
  -2   0   2       1117.19        992.50        11.51 o
   2   0   2      15310.72      14069.88        63.08 o
   3   0   2         16.41          6.09         1.44 o
   4   0   2       6224.41       5843.55        38.06 o
   5   0   2        520.20        576.15        13.12 o
   6   0   2        110.63         96.83         6.03 o
   7   0   2       2102.01       2167.54        29.69 o
   8   0   2         26.63         25.82         3.52 o
   9   0   2         90.53        109.03         7.52 o
  10   0   2        208.96        228.91        11.41 o
  11   0   2       1000.18        987.93        24.88 o
  12   0   2         35.67         24.69         4.49 o
  13   0   2        562.82        582.40        20.99 o
  14   0   2        794.72        765.16        25.27 o
  15   0   2        219.60        230.94        14.70 o
  16   0   2          6.34         14.45         5.05 o
  17   0   2          0.02          0.19         2.71 o
  18   0   2          0.11          0.21         2.56 o
  19   0   2          1.48          8.36         3.82 o
  20   0   2          7.05         11.09         4.76 o
  21   0   2          0.30          0.24         6.68 o
  22   0   2          0.86         -2.66         2.66 o
  23   0   2          2.39          9.27         5.66 o
 -24   1   2          1.06          6.63         3.71 o
 -23   1   2          0.94          0.45         2.95 o
 -22   1   2          0.02          2.09         2.62 o
 -21   1   2          1.89          3.21         2.77 o
 -20   1   2          1.53          1.57         2.03 o
 -19   1   2          8.39          8.98         2.04 o
 -18   1   2          2.54          3.09         1.51 o
 -17   1   2         21.11         18.58         3.66 o
 -16   1   2         14.63         12.96         2.51 o
 -15   1   2         10.91         11.89         1.72 o
 -14   1   2         11.71         13.16         2.68 o
 -13   1   2          0.13         -0.70         2.06 o
 -12   1   2        137.08        144.20         5.79 o
 -11   1   2          0.88         -0.34         1.38 o
 -10   1   2        310.64        304.00         9.89 o
  -9   1   2        634.93        724.75        14.26 o
  -8   1   2       2821.60       2969.04        19.08 o
  -7   1   2       1067.25       1092.25         9.50 o
  -6   1   2        657.35        608.13         6.58 o
  -5   1   2        916.44        854.57        10.47 o
  -4   1   2         45.99         37.30         1.18 o
  -3   1   2        679.24        583.91         5.56 o
  -2   1   2        690.10        715.43         6.86 o
  -1   1   2       1481.81       1414.35        14.11 o
   0   1   2       7793.39       7510.81        30.76 o
   1   1   2       1251.91       1161.24        13.77 o
   2   1   2      45288.48      43812.15       252.40 o
   3   1   2        963.71        968.41         6.31 o
   4   1   2       7213.91       7148.02        68.44 o
   5   1   2        365.88        365.63         4.36 o
   6   1   2        459.62        474.48         7.74 o
   7   1   2        103.18        101.11         6.12 o
   8   1   2          0.04          0.62         1.07 o
   9   1   2         35.24         28.31         2.80 o
  10   1   2        290.43        301.41         9.36 o
  11   1   2         30.01         24.81         3.10 o
  12   1   2         11.58         10.58         2.29 o
  13   1   2          9.96         10.58         2.83 o
  14   1   2        258.50        269.46         9.04 o
  15   1   2         20.14         35.65         5.76 o
  16   1   2        242.32        263.94         9.65 o
  17   1   2         11.44          8.56         2.23 o
  18   1   2          3.19         -0.67         1.78 o
  19   1   2          0.05         -1.03         1.71 o
  20   1   2          0.49         -1.25         1.92 o
  21   1   2          1.81          1.15         2.77 o
  22   1   2          0.19          1.81         2.57 o
  23   1   2          0.23          5.39         3.08 o
 -24   2   2          0.29          2.82         3.79 o
 -23   2   2          1.47          1.36         2.47 o
 -22   2   2          1.01         -1.55         2.40 o
 -21   2   2          2.25          1.18         4.08 o
 -20   2   2          8.10         16.16         3.06 o
 -19   2   2          0.03          2.03         2.48 o
 -18   2   2          9.97         17.37         3.11 o
 -17   2   2         76.54         92.66         5.01 o
 -16   2   2          3.18          2.09         1.51 o
 -15   2   2         62.84         57.61         3.75 o
 -14   2   2         51.10         47.35         3.67 o
 -13   2   2         42.98         51.52         3.65 o
 -12   2   2         19.33         22.57         2.40 o
 -11   2   2        272.57        278.01         5.68 o
 -10   2   2       1166.42       1169.50        16.48 o
  -9   2   2         80.45         83.44         3.91 o
  -8   2   2        145.50        168.03         3.32 o
  -7   2   2        335.56        311.22         4.84 o
  -6   2   2        278.61        295.83         6.10 o
  -5   2   2       3178.41       3113.78        18.01 o
  -4   2   2        104.38         83.62         1.90 o
  -3   2   2        593.62        540.40         4.99 o
  -2   2   2          0.22          1.85         0.67 o
  -1   2   2       2401.44       2275.07        40.03 o
   0   2   2       4258.78       4452.44        13.74 o
   1   2   2         24.28         39.56         2.24 o
   2   2   2      26979.30      26122.54        61.35 o
   3   2   2       2551.09       2548.54        18.48 o
   4   2   2         43.51         58.92         1.38 o
   5   2   2        153.04        131.96         2.42 o
   6   2   2        432.29        460.35         4.82 o
   7   2   2         87.05         92.78         2.67 o
   8   2   2        621.26        673.56         7.86 o
   9   2   2         10.33          7.19         0.94 o
  10   2   2          4.79          4.10         1.43 o
  11   2   2        411.38        430.21         6.85 o
  12   2   2          3.02          3.18         1.43 o
  13   2   2        172.07        179.46         5.36 o
  14   2   2          0.18          6.10         2.19 o
  15   2   2          6.76          4.91         2.11 o
  16   2   2         86.27         84.71         5.58 o
  17   2   2         12.75         11.24         2.55 o
  18   2   2          1.72          1.91         2.50 o
  19   2   2          0.33          2.73         5.32 o
  20   2   2          0.45          1.07         2.68 o
  21   2   2          2.61          3.68         2.73 o
  22   2   2          2.39          1.62         2.25 o
  23   2   2          0.05          0.39         3.88 o
 -23   3   2          0.78         -0.42         3.46 o
 -22   3   2          5.01          3.30         2.92 o
 -21   3   2          0.00          2.44         4.06 o
 -20   3   2          2.83          2.88         4.04 o
 -19   3   2          2.72         -0.71         2.27 o
 -18   3   2          0.37         -2.15         2.18 o
 -17   3   2          2.58          1.95         2.02 o
 -16   3   2          3.23          2.81         1.86 o
 -15   3   2         10.01         13.79         2.60 o
 -14   3   2         33.76         36.03         3.10 o
 -13   3   2         55.42         57.85         3.68 o
 -12   3   2          5.24          1.78         1.08 o
 -11   3   2        511.24        478.53         9.20 o
 -10   3   2        243.83        248.05         6.79 o
  -9   3   2          2.45         -0.38         1.64 o
  -8   3   2         45.05         53.28         2.37 o
  -7   3   2        407.96        421.10        15.41 o
  -6   3   2         15.09         12.39         0.90 o
  -5   3   2         19.93         26.69         1.34 o
  -4   3   2        198.45        201.56         3.38 o
  -3   3   2         17.53         17.12         1.62 o
  -2   3   2          5.08          3.27         1.10 o
  -1   3   2         15.80         20.08         1.92 o
   0   3   2        317.20        302.37         6.71 o
   1   3   2        140.27        131.37         2.89 o
   2   3   2        939.86       1040.23         9.40 o
   3   3   2         15.39         25.33         1.48 o
   4   3   2       1426.42       1603.56        11.21 o
   5   3   2         52.22         66.47         1.78 o
   6   3   2          3.78          6.13         1.24 o
   7   3   2        143.51        134.92         5.40 o
   8   3   2         36.78         38.79         3.57 o
   9   3   2          6.07          9.31         1.85 o
  10   3   2         38.58         41.46         4.08 o
  11   3   2        163.75        147.83         6.67 o
  12   3   2         12.63          5.88         3.37 o
  13   3   2        246.38        250.02        11.50 o
  14   3   2          1.30          0.63         2.75 o
  15   3   2         18.62         16.68         3.81 o
  16   3   2         33.09         35.85         4.86 o
  17   3   2          0.06          1.67         2.32 o
  18   3   2          3.82          6.06         3.03 o
  19   3   2          9.56          4.37         2.98 o
  20   3   2          0.05          2.39         2.67 o
  21   3   2          4.03          0.94         2.47 o
  22   3   2          0.05          0.63         3.18 o
 -21   4   2          0.91          3.29         2.55 o
 -20   4   2          0.04          1.49         2.60 o
 -19   4   2          0.31          0.77         2.51 o
 -18   4   2          2.73          1.72         2.56 o
 -17   4   2          0.49          3.67         2.87 o
 -16   4   2          1.37         -0.47         2.61 o
 -15   4   2          0.50          0.89         3.23 o
 -14   4   2         22.71         16.68         5.23 o
 -13   4   2         27.93         26.98         5.93 o
 -12   4   2          8.25          3.21         2.90 o
 -11   4   2        597.43        525.67        22.03 o
 -10   4   2         32.59         26.79         5.24 o
  -9   4   2          9.01         14.66         3.82 o
  -8   4   2         18.27         23.24         7.35 o
  -7   4   2        102.45        113.19         4.09 o
  -6   4   2        208.70        214.07         4.01 o
  -5   4   2          1.89          0.20         0.54 o
  -4   4   2        388.72        393.96        17.88 o
  -3   4   2         61.33         61.92         5.16 o
  -2   4   2       1328.64       1405.09        12.68 o
  -1   4   2        282.37        298.31         6.37 o
   0   4   2        890.67        820.70        15.38 o
   1   4   2         13.55         11.39         1.37 o
   2   4   2         81.67         89.85         2.96 o
   3   4   2         25.67         32.11         2.42 o
   4   4   2         17.04         21.62         1.70 o
   5   4   2         10.12          8.90         1.03 o
   6   4   2         69.78         87.18         3.07 o
   7   4   2        139.28        124.05         3.54 o
   8   4   2         98.24         76.96         2.98 o
   9   4   2         48.05         62.78         5.08 o
  10   4   2          4.38          2.13         2.04 o
  11   4   2          7.60          3.15         2.27 o
  12   4   2         17.80         17.38         3.51 o
  13   4   2          0.38          1.23         3.50 o
  14   4   2         12.93         19.65         6.09 o
  15   4   2          7.42          5.72         3.87 o
  16   4   2         55.29         55.72         9.24 o
  17   4   2          0.20          1.62         4.23 o
  18   4   2          4.88          2.61         3.18 o
  19   4   2          2.11          9.62         4.88 o
  20   4   2          0.90         -2.26         4.04 o
  21   4   2          2.10         -2.56         3.74 o
 -20   5   2          7.16          6.99         5.90 o
 -19   5   2          1.58          1.59         2.86 o
 -18   5   2         14.81         12.04         4.21 o
 -17   5   2          8.19          3.79         4.71 o
 -16   5   2         11.07          7.75         3.18 o
 -15   5   2         55.30         56.14         6.56 o
 -14   5   2          0.20         -2.61         4.09 o
 -13   5   2         18.65         14.01         4.62 o
 -12   5   2         49.50         43.39         7.12 o
 -11   5   2         17.67         19.07         4.68 o
 -10   5   2          1.36         -3.55         4.62 o
  -9   5   2         12.39          9.78         2.75 o
  -8   5   2        386.55        392.04        29.11 o
  -7   5   2          3.16          4.89         1.93 o
  -6   5   2          4.80          3.92         1.21 o
  -5   5   2         37.61         44.02         2.69 o
  -4   5   2          1.55          4.11         2.78 o
  -3   5   2         37.49         44.17         2.27 o
  -2   5   2         48.31         47.00         2.78 o
  -1   5   2          1.18          2.09         0.84 o
   0   5   2        538.15        570.09        10.22 o
   1   5   2        193.61        188.18         8.96 o
   2   5   2        580.29        605.04         9.30 o
   3   5   2          5.11          6.49         1.21 o
   4   5   2          0.10          0.18         1.16 o
   5   5   2        102.30         96.44         3.19 o
   6   5   2         52.47         43.14         1.82 o
   7   5   2          1.04         -0.51         1.39 o
   8   5   2          7.50          6.65         2.03 o
   9   5   2        160.41        149.46         6.66 o
  10   5   2         65.86         63.47         5.54 o
  11   5   2         36.63         34.66         4.87 o
  12   5   2         10.70          6.21         4.93 o
  13   5   2          0.18          1.58         3.00 o
  14   5   2         31.43         30.03         6.66 o
  15   5   2          4.64          3.91         3.57 o
  16   5   2          5.02          6.37         4.82 o
  17   5   2          3.48          1.07         4.01 o
  18   5   2          7.34          5.74         4.96 o
  19   5   2          2.69          8.00         4.92 o
 -19   6   2          1.84         12.10         6.22 o
 -18   6   2          0.01          2.33         2.58 o
 -17   6   2          0.05          1.30         2.48 o
 -16   6   2          0.27          3.14         2.76 o
 -15   6   2         15.26         21.45         5.47 o
 -14   6   2         10.88         10.90         3.75 o
 -13   6   2         92.73        102.99         8.34 o
 -12   6   2          4.98          1.95         3.09 o
 -11   6   2        115.70        115.67        11.09 o
 -10   6   2         14.01          8.68         2.54 o
  -9   6   2          4.12          2.69         2.64 o
  -8   6   2          8.78          9.37         2.65 o
  -7   6   2        106.68        106.81         7.10 o
  -6   6   2         81.21         87.34         3.83 o
  -5   6   2        125.66        131.95         5.01 o
  -4   6   2         53.40         65.54         9.04 o
  -3   6   2         24.53         27.13         1.91 o
  -2   6   2          3.36          4.24         1.15 o
  -1   6   2        387.32        410.17         8.22 o
   0   6   2          7.19          3.43         1.13 o
   1   6   2        212.72        214.62         6.33 o
   2   6   2         46.98         42.60         2.89 o
   3   6   2         10.52         10.07         2.30 o
   4   6   2         43.04         47.27         3.25 o
   5   6   2         33.28         31.74         2.84 o
   6   6   2         50.41         33.49         3.01 o
   7   6   2        194.18        171.24         6.95 o
   8   6   2        309.79        288.41         9.28 o
   9   6   2         24.45         24.37         3.12 o
  10   6   2          0.53          1.62         1.87 o
  11   6   2          0.51          2.26         4.05 o
  12   6   2          5.37          4.71         3.68 o
  13   6   2         11.35          6.49         4.26 o
  14   6   2          1.82          0.82         2.71 o
  15   6   2          3.47          8.82         4.50 o
  16   6   2          4.80          4.99         4.15 o
  17   6   2          0.01          5.08         5.30 o
  18   6   2          0.01         -2.43         4.51 o
 -18   7   2          3.20         15.84         6.32 o
 -17   7   2          9.03         13.40         3.83 o
 -16   7   2          5.19          7.51         3.61 o
 -15   7   2          0.05          4.06         2.81 o
 -14   7   2          7.89         12.29         4.69 o
 -13   7   2          8.67         12.86         5.17 o
 -12   7   2          8.23          4.86         4.76 o
 -11   7   2          0.28          0.70         2.22 o
 -10   7   2         12.93         17.11         3.65 o
  -9   7   2          7.95          3.16         2.80 o
  -8   7   2          5.34          3.60         2.16 o
  -7   7   2         13.33         15.40         3.32 o
  -6   7   2         61.93         53.76         5.25 o
  -5   7   2          9.60         10.95         3.17 o
  -4   7   2        116.72        108.87         6.86 o
  -3   7   2         65.39         64.80         5.13 o
  -2   7   2        266.92        264.49         9.87 o
  -1   7   2         54.76         51.68         5.17 o
   0   7   2         62.10         75.00         8.30 o
   1   7   2         76.65         80.51         7.12 o
   2   7   2         15.95         15.98         4.48 o
   3   7   2         18.25         22.87         3.56 o
   4   7   2         85.00         90.64         6.78 o
   5   7   2         22.68         26.90         3.91 o
   6   7   2          0.15         -0.65         2.29 o
   7   7   2          0.90         -0.03         3.45 o
   8   7   2        227.68        243.14        17.70 o
   9   7   2          2.61         -1.70         2.45 o
  10   7   2          6.49          2.85         2.42 o
  11   7   2          5.45          4.34         2.91 o
  12   7   2          3.23          3.90         3.46 o
  13   7   2          3.11         -0.96         4.25 o
  14   7   2         18.66         16.79         5.97 o
  15   7   2          1.45         -1.58         4.80 o
  16   7   2         14.52         19.50         7.03 o
  17   7   2          0.62          2.38         4.29 o
 -17   8   2          1.00          8.26         4.74 o
 -16   8   2         14.27         20.52         6.10 o
 -15   8   2         11.37          7.87         3.36 o
 -14   8   2         33.85         37.80         5.71 o
 -13   8   2         29.41         33.88         5.33 o
 -12   8   2          0.04          2.15         2.38 o
 -11   8   2          0.53          1.78         1.88 o
 -10   8   2         12.41         12.75         2.69 o
  -9   8   2          0.29         -1.60         1.60 o
  -8   8   2          5.50          3.07         3.00 o
  -7   8   2         21.01         31.24         7.46 o
  -6   8   2          0.35          1.86         4.60 o
  -5   8   2         11.82         23.81         7.54 o
  -4   8   2         16.93         27.01         7.07 o
  -3   8   2        118.84        154.98        15.06 o
  -2   8   2          0.50         -1.45         3.55 o
  -1   8   2          1.23         -5.43         5.43 o
   0   8   2         25.32         20.95         4.08 o
   1   8   2         86.71         73.97        10.45 o
   2   8   2         23.45         24.30         3.59 o
   3   8   2          2.45          0.69         4.35 o
   4   8   2          0.80          2.12         3.17 o
   5   8   2         83.61         92.30         7.47 o
   6   8   2          1.79         -1.33         2.27 o
   7   8   2          0.02          0.90         3.69 o
   8   8   2         23.61         22.92         4.30 o
   9   8   2          1.30          7.30         3.10 o
  10   8   2          0.34          2.89         2.61 o
  11   8   2          0.76          6.36         9.68 o
  12   8   2          5.96          1.31         3.62 o
  13   8   2          1.23         -0.88         3.41 o
  14   8   2          5.89          2.93         4.00 o
  15   8   2          0.00         -2.98         4.30 o
 -13   9   2          0.08         -6.25         6.25 o
 -12   9   2          0.57          0.29         3.65 o
 -11   9   2          0.20         -0.94         7.80 o
 -10   9   2          2.88          6.17         3.10 o
  -9   9   2          0.94         -2.54         3.51 o
  -8   9   2          4.11         -1.54         2.81 o
  -7   9   2          3.01          1.72         4.23 o
  -6   9   2          3.06          2.32         4.30 o
  -5   9   2          0.02         -0.67         2.44 o
  -4   9   2          2.50         11.08         6.33 o
  -3   9   2         18.88         29.99         7.85 o
  -2   9   2         16.72         27.58         8.62 o
  -1   9   2          0.10         -3.10         3.20 o
   0   9   2          0.17         -4.47         4.47 o
   1   9   2          9.68         -1.96         3.49 o
   2   9   2         13.22         23.31         7.30 o
   3   9   2          8.66          2.14         4.71 o
   4   9   2         18.47         13.06         5.92 o
   5   9   2          3.77          3.49         4.44 o
   6   9   2          3.37          0.95         3.20 o
   7   9   2         43.55         50.16         5.98 o
   8   9   2         18.81         20.17         4.09 o
   9   9   2          5.71         15.11         3.91 o
  10   9   2         46.61         53.06         6.77 o
  11   9   2         22.07         34.31         6.50 o
  12   9   2          3.47          5.93         4.11 o
  13   9   2          0.56         -4.92         4.92 o
 -11  10   2          0.03         -0.51         3.31 o
 -10  10   2          2.09         -0.58         2.88 o
  -7  10   2          0.73         -4.76         4.76 o
  -6  10   2          0.81          9.32         5.33 o
  -5  10   2          1.26         -2.85         5.08 o
  -4  10   2         39.73         53.05        10.51 o
  -3  10   2          0.98         11.31         4.96 o
  -2  10   2         56.51         59.65         8.00 o
  -1  10   2          4.12         -1.00         4.63 o
   0  10   2          7.31          3.61         3.56 o
   1  10   2          2.25         -3.72         3.72 o
   2  10   2          1.02         -4.71         4.88 o
   3  10   2         12.12          4.87         4.68 o
   4  10   2          5.67         -5.93         5.93 o
   5  10   2          2.17         -1.62         4.94 o
   6  10   2         38.26         44.35         9.38 o
   7  10   2          3.43          6.76         4.53 o
 -24   1   3          0.09          6.55         5.08 o
 -23   1   3          1.89          3.81         2.42 o
 -22   1   3          0.21          5.69         2.91 o
 -21   1   3          0.06          2.92         2.52 o
 -20   1   3          7.99         12.73         2.97 o
 -19   1   3          3.66          5.88         1.76 o
 -18   1   3          5.54          5.56         1.65 o
 -17   1   3          2.48          1.45         1.42 o
 -16   1   3          9.65         12.06         1.80 o
 -15   1   3          9.67          8.89         2.17 o
 -14   1   3         21.56         23.82         2.44 o
 -13   1   3          1.31          1.01         1.55 o
 -12   1   3        208.48        195.93         8.79 o
 -11   1   3         20.82         20.34         2.92 o
 -10   1   3          5.46          1.74         2.73 o
  -9   1   3        189.77        226.61         8.05 o
  -8   1   3        250.87        276.07         8.83 o
  -7   1   3       1001.62       1054.31         9.66 o
  -6   1   3        755.79        732.86         7.54 o
  -5   1   3         58.05         73.16         1.99 o
  -4   1   3        279.18        268.66         2.94 o
  -3   1   3        529.57        541.50         4.13 o
  -2   1   3       3205.83       3055.48        20.23 o
  -1   1   3       1024.04       1008.93        19.31 o
   0   1   3       1430.18       1469.65        35.22 o
   1   1   3        262.22        225.32        10.10 o
   2   1   3      46398.99      45290.94       101.60 o
   3   1   3         35.78         29.44         1.24 o
   4   1   3       5067.60       4968.66        31.70 o
   5   1   3        916.12        874.61         9.60 o
   6   1   3        215.88        186.68         4.11 o
   7   1   3          8.91          7.32         1.05 o
   8   1   3         14.01         17.52         2.35 o
   9   1   3        174.04        158.80         6.65 o
  10   1   3         53.19         48.59         4.57 o
  11   1   3          3.00         -0.30         1.62 o
  12   1   3         46.28         48.40         5.38 o
  13   1   3         61.02         59.22         4.25 o
  14   1   3          5.39         20.58         4.87 o
  15   1   3        402.25        453.00        13.71 o
  16   1   3          7.87         16.51         7.19 o
  17   1   3         11.01         12.79         2.78 o
  18   1   3          6.07          4.94         2.14 o
  19   1   3          1.67          3.33         2.43 o
  20   1   3          0.83         -1.76         2.06 o
  21   1   3          0.01          0.04         2.77 o
  22   1   3          0.06         -0.86         5.20 o
  23   1   3          0.07         -1.86         3.36 o
 -23   2   3          1.65         -1.95         5.32 o
 -22   2   3          0.67         -2.08         2.94 o
 -21   2   3         12.01         15.38         3.27 o
 -20   2   3          8.75          8.56         6.00 o
 -19   2   3          0.29         -0.58         2.03 o
 -18   2   3          8.14          8.19         2.80 o
 -17   2   3          1.88          1.05         1.78 o
 -16   2   3         66.53         64.53         4.66 o
 -15   2   3        117.21        121.81         5.20 o
 -14   2   3          0.08         -0.69         1.22 o
 -13   2   3         41.05         28.73         2.41 o
 -12   2   3        249.23        226.05         6.10 o
 -11   2   3        258.39        241.82         7.04 o
 -10   2   3        551.01        535.36         8.01 o
  -9   2   3         22.93         13.94         1.34 o
  -8   2   3        644.62        671.10         8.08 o
  -7   2   3        260.20        263.08         4.80 o
  -6   2   3        412.83        425.12         6.39 o
  -5   2   3          9.30          9.26         0.67 o
  -4   2   3        741.82        782.00         8.43 o
  -3   2   3         44.65         36.27         1.40 o
  -2   2   3       1290.59       1297.36         7.05 o
  -1   2   3       1636.55       1547.99        10.94 o
   0   2   3         57.32         60.52         2.10 o
   1   2   3       2580.92       2809.99        19.03 o
   2   2   3      23452.81      23706.05        78.16 o
   3   2   3          0.91          2.48         1.83 o
   4   2   3       1310.42       1424.67         9.19 o
   5   2   3         25.89         15.38         1.15 o
   6   2   3        110.26        114.12         3.53 o
   7   2   3         96.84         82.67         3.14 o
   8   2   3         90.24        117.44         3.92 o
   9   2   3         17.69         24.87         3.00 o
  10   2   3         67.39         55.42         3.11 o
  11   2   3         42.35         39.23         2.83 o
  12   2   3        475.35        473.24         8.48 o
  13   2   3         57.44         56.53         3.37 o
  14   2   3        110.57        105.63         5.81 o
  15   2   3         15.33         23.85         3.19 o
  16   2   3         25.37         20.51         3.04 o
  17   2   3          0.42          4.86         2.14 o
  18   2   3          0.04          5.72         3.09 o
  19   2   3          5.61          3.48         3.19 o
  20   2   3          4.03          4.75         4.72 o
  21   2   3          2.88          1.77         3.07 o
  22   2   3          1.95          1.19         3.68 o
 -22   3   3          2.90          5.08         7.05 o
 -21   3   3          0.01         -1.56         2.43 o
 -20   3   3          7.35          1.91         3.55 o
 -19   3   3          4.96          4.60         2.23 o
 -18   3   3          3.70          0.60         1.94 o
 -17   3   3          4.75          7.29         2.39 o
 -16   3   3         81.14         79.22         7.17 o
 -15   3   3          1.11         -0.55         2.23 o
 -14   3   3          3.79         -0.29         2.39 o
 -13   3   3         52.02         36.61         2.84 o
 -12   3   3         28.39         27.59         2.45 o
 -11   3   3        368.92        365.17        10.07 o
 -10   3   3        763.42        680.61        16.34 o
  -9   3   3        259.92        234.70         8.34 o
  -8   3   3        209.03        205.22         4.22 o
  -7   3   3       1031.30       1095.34        16.03 o
  -6   3   3        294.94        293.14         4.02 o
  -5   3   3        275.32        319.52         4.70 o
  -4   3   3         98.92         94.43         3.34 o
  -3   3   3        744.80        776.02         9.64 o
  -2   3   3       1090.26       1090.72        20.16 o
  -1   3   3         74.51         82.45         4.15 o
   0   3   3        462.31        473.73         9.28 o
   1   3   3         62.86         92.76         3.27 o
   2   3   3       1504.97       1628.97        12.11 o
   3   3   3       1997.10       1962.94        16.56 o
   4   3   3        556.16        507.24         8.31 o
   5   3   3       2114.67       2160.32        13.50 o
   6   3   3          0.22         -0.79         1.72 o
   7   3   3          0.63          1.75         2.72 o
   8   3   3         65.29         52.57         4.46 o
   9   3   3          1.27         -0.49         2.08 o
  10   3   3        173.13        173.09         8.69 o
  11   3   3        253.32        256.82        10.89 o
  12   3   3          2.19          3.35         2.38 o
  13   3   3         36.22         32.08         4.33 o
  14   3   3          0.69          0.38         3.74 o
  15   3   3         56.73         49.37         7.30 o
  16   3   3          0.83          1.17         6.72 o
  17   3   3         35.49         39.92         5.81 o
  18   3   3          9.44         13.45         3.94 o
  19   3   3          0.00          3.17         3.67 o
  20   3   3          4.85          3.68         2.69 o
  21   3   3          1.57         -2.77         2.77 o
  22   3   3          0.23         -1.45         3.04 o
 -21   4   3          0.13         -1.41         3.06 o
 -20   4   3         10.89         16.61         4.32 o
 -19   4   3          1.19          3.45         6.13 o
 -18   4   3          3.64          0.71         7.58 o
 -17   4   3         30.19         39.65         6.39 o
 -16   4   3          9.32         15.35         5.82 o
 -15   4   3         43.02         33.79         7.19 o
 -14   4   3         11.82         23.00         5.88 o
 -13   4   3          0.42         -5.25         5.25 o
 -12   4   3        158.15        158.22        12.55 o
 -11   4   3         60.20         48.24         7.01 o
 -10   4   3        864.45        874.95        27.00 o
  -9   4   3        209.70        224.31        13.18 o
  -8   4   3         25.69         23.13         3.26 o
  -7   4   3        284.49        273.61         4.41 o
  -6   4   3        334.49        329.21         6.39 o
  -5   4   3          5.47          3.31         0.95 o
  -4   4   3       1121.12       1150.29        15.31 o
  -3   4   3          6.12          1.89         1.14 o
  -2   4   3         46.71         40.17         3.26 o
  -1   4   3         96.91        109.25         5.28 o
   0   4   3       1537.76       1474.46        21.09 o
   1   4   3        206.05        220.61         5.31 o
   2   4   3       1057.92       1056.98        13.15 o
   3   4   3        673.82        712.64        14.04 o
   4   4   3       1033.07       1104.80        11.97 o
   5   4   3        319.36        329.82         6.31 o
   6   4   3         26.25         23.68         1.32 o
   7   4   3          7.26          6.15         2.03 o
   8   4   3        188.74        163.45         8.03 o
   9   4   3         13.62          7.28         3.28 o
  10   4   3         32.28         23.90         5.28 o
  11   4   3          4.23         12.21         4.26 o
  12   4   3        117.32        129.40        11.82 o
  13   4   3          1.26          2.37         4.11 o
  14   4   3         72.83         80.22        10.17 o
  15   4   3          0.67         -1.36         3.33 o
  16   4   3         28.12         38.86         8.16 o
  17   4   3         16.73         21.42         6.54 o
  18   4   3          2.47          0.46         3.47 o
  19   4   3          1.03          0.85         2.90 o
  20   4   3          0.02          7.39         5.61 o
 -20   5   3          5.57          8.12         3.28 o
 -19   5   3          0.29         -2.14         2.34 o
 -18   5   3          5.00          8.26         5.18 o
 -17   5   3          0.15         -2.87         2.87 o
 -16   5   3         12.51          8.99         3.35 o
 -15   5   3         13.61         16.07         5.36 o
 -14   5   3         41.44         48.79         8.23 o
 -13   5   3         21.11         25.25         5.94 o
 -12   5   3         46.96         40.93         6.73 o
 -11   5   3          6.08         -0.43         3.49 o
 -10   5   3          5.97         -2.31         4.14 o
  -9   5   3        161.28        172.75        14.62 o
  -8   5   3          0.10          0.90         2.60 o
  -7   5   3         85.98         84.01         3.25 o
  -6   5   3          0.58         -0.78         0.78 o
  -5   5   3         65.18         77.54         4.10 o
  -4   5   3       2084.07       2246.34        29.88 o
  -3   5   3         23.51         32.89         3.56 o
  -2   5   3         63.41         64.23         2.99 o
  -1   5   3        518.62        516.07        17.76 o
   0   5   3         56.37         61.09         3.59 o
   1   5   3          5.41          6.63         2.17 o
   2   5   3         63.69         65.21         4.82 o
   3   5   3        166.60        164.97        10.57 o
   4   5   3         75.42         87.65         5.58 o
   5   5   3         55.45         48.99         2.79 o
   6   5   3        139.62        148.17         8.83 o
   7   5   3         67.02         66.10         5.35 o
   8   5   3          2.19          2.84         2.25 o
   9   5   3         30.11         44.94         6.17 o
  10   5   3         63.50         79.65         9.40 o
  11   5   3          4.93         12.19         4.36 o
  12   5   3         12.24          8.14         4.20 o
  13   5   3          0.22         -1.28         3.50 o
  14   5   3         39.00         60.68         9.35 o
  15   5   3          5.01          5.73         4.72 o
  16   5   3          0.32          5.05         4.52 o
  17   5   3         23.07         39.55         8.60 o
  18   5   3          2.70          2.46         4.97 o
  19   5   3          0.49          0.91         3.18 o
 -19   6   3          0.00         -2.52         3.06 o
 -18   6   3          0.43          2.21         2.83 o
 -17   6   3          6.19          7.03         3.06 o
 -16   6   3          6.65          6.06         4.15 o
 -15   6   3         19.00         29.98         5.18 o
 -14   6   3          1.96         -0.58         3.33 o
 -13   6   3         28.11         23.82         6.01 o
 -12   6   3         71.33         81.82         9.82 o
 -11   6   3         94.40        103.03        10.82 o
 -10   6   3          0.80          1.28         2.08 o
  -9   6   3         80.49         93.66         7.05 o
  -8   6   3        141.41        150.68        12.71 o
  -7   6   3          6.07          2.90         2.18 o
  -6   6   3          4.63          3.53         1.82 o
  -5   6   3         55.60         50.54         3.27 o
  -4   6   3          5.89          5.94         1.36 o
  -3   6   3        210.66        229.41         9.18 o
  -2   6   3          1.82          2.25         0.94 o
  -1   6   3        132.31        143.08         5.06 o
   0   6   3        184.16        173.60         6.27 o
   1   6   3         34.65         37.38         2.86 o
   2   6   3         88.83         91.20         5.91 o
   3   6   3         18.85         21.65         3.87 o
   4   6   3         67.31         89.04         8.36 o
   5   6   3        151.43        159.08         8.38 o
   6   6   3         52.67         42.90         4.50 o
   7   6   3          1.13         -2.21         2.21 o
   8   6   3        113.50         99.34         7.38 o
   9   6   3         45.22         25.60         4.23 o
  10   6   3          3.14          1.94         2.42 o
  11   6   3          0.64          2.09         3.23 o
  12   6   3          1.64          4.21         4.50 o
  13   6   3          0.02         -4.97         4.97 o
  14   6   3         17.27         17.09         5.80 o
  15   6   3          1.92          7.06         4.36 o
  16   6   3          2.95          6.57         4.44 o
  17   6   3         12.34         15.14         5.84 o
  18   6   3          5.62         14.86         6.11 o
 -18   7   3          2.64          4.00         3.34 o
 -17   7   3         12.27         11.30         3.77 o
 -16   7   3          0.48         -2.78         2.78 o
 -15   7   3          7.28          2.85         2.76 o
 -14   7   3         14.23         10.49         3.41 o
 -13   7   3         14.49         16.32         5.41 o
 -12   7   3         46.70         40.41         7.57 o
 -11   7   3          7.03         11.15         6.73 o
 -10   7   3          4.30          2.16         2.14 o
  -9   7   3         14.60          6.70         2.58 o
  -8   7   3         20.41         11.39         3.02 o
  -7   7   3         12.67         14.07         2.96 o
  -6   7   3          0.02         -1.03         2.11 o
  -5   7   3        230.42        243.64        10.67 o
  -4   7   3          0.36          0.34         1.36 o
  -3   7   3        123.05        118.47         8.27 o
  -2   7   3        443.35        462.74        13.51 o
  -1   7   3          3.22          2.79         1.17 o
   0   7   3        134.24        137.45         5.93 o
   1   7   3          0.29          2.22         1.14 o
   2   7   3        126.13        115.17         7.04 o
   3   7   3         25.03         19.76         3.29 o
   4   7   3        107.59        130.26         7.95 o
   5   7   3         36.90         45.96         5.02 o
   6   7   3          4.03          4.99         2.32 o
   7   7   3         23.74         27.28         4.08 o
   8   7   3         18.25         27.72         7.80 o
   9   7   3          3.74          2.99         2.50 o
  10   7   3          3.08          7.21         3.20 o
  11   7   3          1.42          4.11         3.55 o
  12   7   3          0.06          1.70         3.27 o
  13   7   3          7.12          7.69         4.74 o
  14   7   3          0.00         -5.78         5.78 o
  15   7   3          0.10         -6.20         6.20 o
  16   7   3          2.59         -1.40         3.74 o
 -16   8   3          0.29         -1.09         2.51 o
 -15   8   3          2.73          4.54         3.51 o
 -14   8   3          0.04          1.70         4.37 o
 -13   8   3         17.73         25.32         4.76 o
 -12   8   3          2.88         -0.51         2.52 o
 -11   8   3          5.56          0.77         2.34 o
 -10   8   3          5.74          9.58         3.50 o
  -9   8   3          3.90          0.93         1.97 o
  -8   8   3          1.60          4.20         2.42 o
  -7   8   3          0.00         -0.25         2.56 o
  -6   8   3         50.23         46.88         8.92 o
  -5   8   3          4.51          5.78         4.86 o
  -4   8   3         19.89         25.32         7.49 o
  -3   8   3         18.62         26.33         7.73 o
  -2   8   3        223.61        245.86        18.90 o
  -1   8   3          7.84          6.96         4.36 o
   0   8   3         11.34          3.96         4.54 o
   1   8   3         39.74         48.66         8.62 o
   2   8   3          1.76         -0.32         1.98 o
   3   8   3          4.50          4.80         2.21 o
   4   8   3          0.19          0.27         2.14 o
   5   8   3          0.37         -2.11         2.98 o
   6   8   3          0.37         -0.21         3.23 o
   7   8   3          3.39          3.92         2.86 o
   8   8   3        112.92        118.70        10.82 o
   9   8   3         10.60         19.92         7.13 o
  10   8   3          5.07          5.08         4.42 o
  11   8   3          0.57          2.80         2.60 o
  12   8   3         11.69         18.40         6.13 o
  13   8   3          0.31          2.92         3.66 o
  14   8   3         11.67         23.09         7.14 o
  15   8   3         10.46         11.59         5.35 o
 -13   9   3          7.00         11.92         5.74 o
 -12   9   3          0.92         -0.81         3.99 o
 -11   9   3          4.45         10.35         6.82 o
 -10   9   3          6.78          0.69         2.52 o
  -9   9   3          0.23          4.32         6.25 o
  -8   9   3          0.41         -1.61         2.51 o
  -7   9   3          6.57          4.32         2.52 o
  -6   9   3          1.06          5.72         4.14 o
  -5   9   3         70.07         75.49        11.66 o
  -4   9   3         25.45         28.45         7.38 o
  -3   9   3          6.69          5.74         5.82 o
  -2   9   3         14.42         36.58         9.61 o
  -1   9   3         30.59         32.28         5.93 o
   0   9   3         18.35         14.93         4.26 o
   1   9   3          2.17         -3.85         3.85 o
   2   9   3          0.89         -1.76         4.79 o
   3   9   3          7.18         17.53         6.05 o
   4   9   3          1.10         -3.20         3.99 o
   5   9   3          0.39         -4.82         4.82 o
   6   9   3          0.00         -3.51         3.51 o
   7   9   3          8.52          3.96         2.60 o
   8   9   3         28.39         34.34         5.45 o
   9   9   3          3.34          5.82         3.36 o
  10   9   3         33.10         38.46         6.06 o
  11   9   3         53.53         74.28         8.05 o
  12   9   3          0.03          1.00         2.87 o
  13   9   3          2.27          2.28         3.44 o
 -11  10   3          0.21         -3.22         3.85 o
 -10  10   3          0.42          3.10         3.57 o
  -7  10   3          0.02         -4.67         4.67 o
  -6  10   3          1.91          0.51         4.09 o
  -5  10   3          9.70          6.03         5.68 o
  -4  10   3         27.62         40.96         9.56 o
  -3  10   3         19.27         18.05         6.74 o
  -2  10   3          9.13          9.19         4.07 o
  -1  10   3         49.40         56.76         7.95 o
   0  10   3          8.40          0.59         3.61 o
   1  10   3          7.24          2.57         9.37 o
   2  10   3         16.96         14.19         4.26 o
   3  10   3         13.38          8.08         5.34 o
   4  10   3          3.20         -5.46         5.46 o
   5  10   3          0.52         -5.72         5.72 o
   6  10   3         52.96         77.82        12.34 o
   7  10   3         26.74         35.65         8.77 o
 -23   0   4          0.36          2.48         3.56 o
 -22   0   4          0.96          9.02         4.27 o
 -21   0   4          6.53          7.81         2.78 o
 -20   0   4         23.54         28.39         3.75 o
 -19   0   4          7.81          6.66         2.62 o
 -18   0   4         52.43         53.70         5.80 o
 -17   0   4          5.02         -2.82         2.82 o
 -16   0   4         54.58         72.58         9.13 o
 -15   0   4        164.87        168.57        13.40 o
 -14   0   4         15.10         11.57         3.78 o
 -13   0   4          6.00         -0.01         3.48 o
 -12   0   4         38.17         30.59         4.93 o
 -11   0   4         22.71         19.62         3.81 o
 -10   0   4       1147.71       1231.69        28.15 o
  -9   0   4          0.81          0.44         2.11 o
  -8   0   4       3854.26       4095.23        45.76 o
  -7   0   4       4610.25       4886.65        47.38 o
  -6   0   4       3528.69       4055.90        40.33 o
  -5   0   4       1267.04       1270.53        21.35 o
  -4   0   4         22.05         24.24         3.04 o
  -3   0   4        126.14        110.37         5.38 o
  -2   0   4       2166.05       2079.70        22.63 o
  -1   0   4        340.30        330.99         9.02 o
   0   0   4       5860.80       5643.50        84.47 o
   1   0   4       2630.61       2525.66        25.39 o
   2   0   4       2138.38       2285.86        25.30 o
   3   0   4       1354.69       1247.68        19.40 o
   4   0   4        422.85        416.32        11.74 o
   5   0   4       2687.05       2594.41        43.05 o
   6   0   4         75.15         63.20         5.50 o
   7   0   4         73.99        115.31         7.75 o
   8   0   4        904.63        960.86        23.13 o
   9   0   4        683.15        676.25        20.41 o
  10   0   4        254.28        267.68        13.34 o
  11   0   4         12.26         11.45         3.30 o
  12   0   4         44.39         46.24         6.62 o
  13   0   4         34.30         39.08         6.30 o
  14   0   4         10.87          7.58         3.44 o
  15   0   4        334.64        396.47        19.83 o
  16   0   4         22.30         19.28         5.51 o
  17   0   4         75.83         72.32         9.33 o
  18   0   4          5.37          7.47         3.87 o
  19   0   4          3.49         -0.46         2.49 o
  20   0   4          1.27         -0.27         2.54 o
  21   0   4          1.05          1.23         2.33 o
  22   0   4          0.15         -0.89         4.49 o
 -23   1   4          0.75          0.24         3.01 o
 -22   1   4          0.06          3.15         2.12 o
 -21   1   4          1.27         -2.18         2.18 o
 -20   1   4         10.60         12.35         2.87 o
 -19   1   4          5.47         11.12         2.07 o
 -18   1   4         12.90         16.39         2.17 o
 -17   1   4          1.18          2.93         1.63 o
 -16   1   4          0.06         -0.24         1.44 o
 -15   1   4        195.74        170.91         6.25 o
 -14   1   4         13.43         11.08         1.96 o
 -13   1   4        232.75        223.99         7.78 o
 -12   1   4        152.03        154.03         6.19 o
 -11   1   4        189.84        182.80         6.36 o
 -10   1   4          3.26          5.85         1.34 o
  -9   1   4        904.86        875.88        12.32 o
  -8   1   4        173.22        172.20         5.05 o
  -7   1   4        663.01        627.99         9.11 o
  -6   1   4       1095.14       1188.89        11.54 o
  -5   1   4       1003.24       1064.92        10.40 o
  -4   1   4         98.38         92.58         2.32 o
  -3   1   4       5008.02       5211.62        18.15 o
  -2   1   4        699.90        585.94         6.72 o
  -1   1   4       6638.42       6376.87        21.34 o
   0   1   4         67.87         72.80         3.16 o
   1   1   4       2094.07       2124.57        15.57 o
   2   1   4       5560.82       5888.87        24.77 o
   3   1   4       5004.99       4856.79        28.21 o
   4   1   4       2315.43       2239.68        19.01 o
   5   1   4        443.16        404.40         7.12 o
   6   1   4       2217.44       2187.30        17.30 o
   7   1   4        352.44        326.61         7.03 o
   8   1   4         55.61         47.06         2.58 o
   9   1   4        330.96        335.95         9.30 o
  10   1   4          5.39          3.67         1.23 o
  11   1   4          0.52          1.16         1.78 o
  12   1   4         87.87         96.26         4.19 o
  13   1   4         89.64         91.04         5.31 o
  14   1   4        143.46        145.67         7.00 o
  15   1   4        466.60        495.91        12.18 o
  16   1   4         29.17         37.53         4.26 o
  17   1   4          2.09          1.54         1.83 o
  18   1   4         72.87         78.39         6.00 o
  19   1   4          3.35          3.73         2.09 o
  20   1   4          0.57         -2.04         2.04 o
  21   1   4          0.28         -1.91         5.89 o
  22   1   4          0.25          3.91         2.81 o
  23   1   4          1.48          1.56         4.22 o
 -23   2   4          0.08         -1.49         4.19 o
 -22   2   4          1.30          5.47         9.04 o
 -21   2   4          0.05         -2.92         2.92 o
 -20   2   4          1.19          2.55         2.01 o
 -19   2   4          9.73         17.84         4.16 o
 -18   2   4          1.29          3.61         1.85 o
 -17   2   4          1.74         -2.26         2.49 o
 -16   2   4         68.51         82.77         4.51 o
 -15   2   4         17.03         20.82         2.33 o
 -14   2   4         25.28         34.23         2.79 o
 -13   2   4          0.84         -0.50         1.16 o
 -12   2   4          1.76          3.30         1.67 o
 -11   2   4          2.05          0.26         1.44 o
 -10   2   4        302.82        289.57         7.78 o
  -9   2   4        400.74        381.55         8.42 o
  -8   2   4          2.28          2.74         1.41 o
  -7   2   4        809.09        864.90        10.49 o
  -6   2   4        417.47        451.58         5.87 o
  -5   2   4        444.14        466.07         4.78 o
  -4   2   4         38.46         40.89         1.41 o
  -3   2   4        219.70        228.16         3.75 o
  -2   2   4        131.21        137.34         4.60 o
  -1   2   4        505.22        500.49         6.83 o
   0   2   4       1280.77       1270.00        22.56 o
   1   2   4       2131.14       2114.31        22.77 o
   2   2   4        165.72        183.90         3.63 o
   3   2   4        102.13        127.56         3.05 o
   4   2   4       3315.01       3486.19        16.37 o
   5   2   4          6.59          8.94         1.06 o
   6   2   4        923.21       1061.44        18.19 o
   7   2   4        462.56        464.95         8.18 o
   8   2   4         30.82         23.50         2.04 o
   9   2   4         68.74         63.16         3.32 o
  10   2   4          0.68          0.74         1.11 o
  11   2   4         65.81         55.96         3.43 o
  12   2   4         72.24         67.33         3.86 o
  13   2   4         40.90         44.65         3.93 o
  14   2   4         25.06         31.73         4.58 o
  15   2   4         19.22         31.25         4.87 o
  16   2   4          8.77         11.48         5.79 o
  17   2   4          7.02         16.51         4.00 o
  18   2   4         31.20         37.31         5.54 o
  19   2   4          6.70          9.02         3.45 o
  20   2   4          0.02          1.67         2.77 o
  21   2   4          4.03          4.54         3.06 o
  22   2   4          0.02         -3.26         3.27 o
 -22   3   4          0.03          2.45         3.48 o
 -21   3   4          0.25         -0.30         1.70 o
 -20   3   4          3.51          8.30         2.89 o
 -19   3   4          2.81         -2.28         2.28 o
 -18   3   4          0.04         -2.12         2.20 o
 -17   3   4          0.25         -2.19         2.84 o
 -16   3   4         28.91         35.75         5.02 o
 -15   3   4          9.51         18.83         4.19 o
 -14   3   4          0.74         -1.48         2.38 o
 -13   3   4         83.68         80.49         4.17 o
 -12   3   4         13.17          7.81         1.33 o
 -11   3   4        208.74        216.25         6.48 o
 -10   3   4        195.65        185.94         4.10 o
  -9   3   4          0.22         -0.24         0.77 o
  -8   3   4        507.82        482.73         7.67 o
  -7   3   4        210.24        226.01         3.87 o
  -6   3   4         45.99         60.33         2.30 o
  -5   3   4         16.27         22.20         1.07 o
  -4   3   4       1679.84       1771.69        19.46 o
  -3   3   4        597.62        589.66         5.51 o
  -2   3   4         75.11         83.62         2.96 o
  -1   3   4        799.64        718.67         9.95 o
   0   3   4        582.86        640.95         7.97 o
   1   3   4        104.57         97.73         3.64 o
   2   3   4       2957.14       3144.46        19.42 o
   3   3   4        132.41        174.04         7.81 o
   4   3   4        953.30        938.02        16.76 o
   5   3   4         89.59         78.57         4.23 o
   6   3   4        425.68        385.25         6.76 o
   7   3   4          0.81          2.91         0.97 o
   8   3   4          5.67          1.80         0.79 o
   9   3   4          1.02          1.22         0.85 o
  10   3   4          0.02          2.63         0.91 o
  11   3   4        121.45        126.00         4.80 o
  12   3   4          1.88          1.65         2.30 o
  13   3   4         23.09         15.88         3.08 o
  14   3   4          1.50          2.57         2.76 o
  15   3   4          3.72          0.86         2.73 o
  16   3   4         12.30          5.85         6.40 o
  17   3   4         44.26         56.21        12.17 o
  18   3   4          2.67          5.28         3.43 o
  19   3   4          0.27          1.07         4.54 o
  20   3   4          0.50          3.47         2.93 o
  21   3   4          1.24         -0.31         4.93 o
 -21   4   4          0.06          0.51         2.40 o
 -20   4   4         13.72         12.58         3.71 o
 -19   4   4          0.51         -0.78         3.22 o
 -18   4   4          2.13          4.97         2.56 o
 -17   4   4          3.02          3.21         3.45 o
 -16   4   4         10.98          4.47         4.32 o
 -15   4   4          4.56         15.79         5.62 o
 -14   4   4         36.13         31.83         7.12 o
 -13   4   4          1.72         -4.27         4.27 o
 -12   4   4         76.58         63.99         8.39 o
 -11   4   4         43.30         43.51         6.90 o
 -10   4   4        186.46        166.13        12.04 o
  -9   4   4          1.21          2.22         2.94 o
  -8   4   4         28.87         27.01         1.93 o
  -7   4   4          1.95          3.25         0.87 o
  -6   4   4          5.39          5.76         1.20 o
  -5   4   4         19.10         22.21         1.93 o
  -4   4   4         28.51         27.71         2.16 o
  -3   4   4         10.54          8.39         1.42 o
  -2   4   4        257.94        311.02         7.29 o
  -1   4   4         89.04         82.78         4.90 o
   0   4   4          8.10         11.09         1.07 o
   1   4   4          6.32          4.69         0.97 o
   2   4   4       1234.58       1265.78        13.31 o
   3   4   4        156.05        131.32         6.74 o
   4   4   4        407.76        425.94        12.74 o
   5   4   4         31.10         33.12         2.31 o
   6   4   4         62.70         69.06         3.34 o
   7   4   4         18.10         19.41         2.88 o
   8   4   4        158.68        127.61         7.08 o
   9   4   4        131.40        123.58        10.36 o
  10   4   4         79.07         67.04         8.22 o
  11   4   4         10.79          7.21         3.66 o
  12   4   4         61.72         59.74         8.53 o
  13   4   4         73.46         56.19         8.44 o
  14   4   4         17.33          9.81         4.29 o
  15   4   4         23.83         14.94         4.87 o
  16   4   4         28.48         28.95         7.21 o
  17   4   4          9.20         21.05         6.45 o
  18   4   4          0.13          2.23         4.05 o
  19   4   4          1.26          7.12         4.46 o
  20   4   4          7.08          8.68         5.43 o
 -20   5   4          0.43          2.66         3.04 o
 -19   5   4          0.07          1.34         2.89 o
 -18   5   4          4.76          6.09         3.52 o
 -17   5   4          7.01          1.01         4.08 o
 -16   5   4          3.00          5.37         4.57 o
 -15   5   4         11.08          8.55         4.32 o
 -14   5   4         13.01         10.07         4.93 o
 -13   5   4         26.96         30.35         6.80 o
 -12   5   4        175.85        165.47        13.40 o
 -11   5   4         45.63         48.53         7.31 o
 -10   5   4          1.90          4.49         3.55 o
  -9   5   4        976.15       1009.82        58.93 o
  -8   5   4         24.84         22.95         1.91 o
  -7   5   4        168.46        159.47         5.04 o
  -6   5   4         16.99         20.01         2.06 o
  -5   5   4         35.36         27.34         2.36 o
  -4   5   4         44.75         40.26         2.97 o
  -3   5   4        380.28        400.80         9.00 o
  -2   5   4          5.06          6.09         1.84 o
  -1   5   4          9.53          6.28         1.19 o
   0   5   4         38.91         37.60         4.07 o
   1   5   4        266.55        261.72        12.40 o
   2   5   4         12.58          9.38         1.43 o
   3   5   4         72.83         78.95         5.40 o
   4   5   4         85.54         76.38         5.41 o
   5   5   4        191.75        216.07         9.08 o
   6   5   4          7.97         10.95         2.97 o
   7   5   4         10.90         11.36         2.74 o
   8   5   4        111.98         99.28         6.76 o
   9   5   4        113.95         90.00         8.08 o
  10   5   4         68.07         71.95         9.01 o
  11   5   4          0.24          3.11         3.22 o
  12   5   4          4.90          1.28         3.14 o
  13   5   4         16.89         22.90         5.58 o
  14   5   4          1.05          0.21         3.43 o
  15   5   4          0.01         -1.73         4.00 o
  16   5   4          0.07          8.45         5.11 o
  17   5   4          0.30         -0.14         3.76 o
  18   5   4         18.82         19.23         6.91 o
  19   5   4          0.01         10.93         5.64 o
 -19   6   4          0.07         -2.87         4.02 o
 -18   6   4          0.02         -3.33         3.33 o
 -17   6   4          0.10         -2.27         2.88 o
 -16   6   4          4.09          1.94         3.43 o
 -15   6   4          7.98          7.30         4.45 o
 -14   6   4         35.96         47.51         8.49 o
 -13   6   4         30.77         35.57         7.44 o
 -12   6   4          3.02          4.97         3.86 o
 -11   6   4          2.21         -3.34         3.34 o
 -10   6   4         34.66         32.10         4.44 o
  -9   6   4        131.90        142.15        12.41 o
  -8   6   4         56.68         57.18         5.52 o
  -7   6   4          0.15         -0.81         2.14 o
  -6   6   4         17.79         17.66         1.98 o
  -5   6   4          8.31          5.71         1.91 o
  -4   6   4         33.44         31.69         2.88 o
  -3   6   4          1.41          2.42         1.55 o
  -2   6   4         44.28         47.47         4.36 o
  -1   6   4         29.74         35.10         2.72 o
   0   6   4        369.10        384.28        13.07 o
   1   6   4        132.42        131.80         6.82 o
   2   6   4        472.83        468.26        13.07 o
   3   6   4        165.30        154.10         7.94 o
   4   6   4         21.66         21.96         5.31 o
   5   6   4         21.31         27.49         3.73 o
   6   6   4         35.56         36.21         4.39 o
   7   6   4          6.95          6.42         2.49 o
   8   6   4         19.58         19.32         4.29 o
   9   6   4         65.13         62.98        11.50 o
  10   6   4          3.21          3.56         2.52 o
  11   6   4          8.51          9.24         3.81 o
  12   6   4          0.78          2.06         2.75 o
  13   6   4          2.06         -3.12         4.17 o
  14   6   4          1.86         -0.75         3.81 o
  15   6   4          1.38          0.17         3.68 o
  16   6   4          7.75         10.84         4.70 o
  17   6   4          0.34         -1.75         3.76 o
  18   6   4          0.21          6.77         4.29 o
 -18   7   4         10.80         23.50         7.13 o
 -17   7   4          0.34         -3.11         3.11 o
 -16   7   4          3.44         -2.60         3.43 o
 -15   7   4          0.21          1.50         3.46 o
 -14   7   4          6.49          7.17         4.56 o
 -13   7   4         20.45         27.85         6.73 o
 -12   7   4          3.60          8.17         4.79 o
 -11   7   4         77.58         89.26         7.80 o
 -10   7   4          3.00          9.77         5.30 o
  -9   7   4         29.88         32.47         4.40 o
  -8   7   4          0.23         -1.68         2.37 o
  -7   7   4          7.86          7.04         2.84 o
  -6   7   4         44.97         42.88         4.88 o
  -5   7   4         21.70         23.44         4.58 o
  -4   7   4          0.24         -0.56         1.54 o
  -3   7   4        155.21        167.17         6.74 o
  -2   7   4         58.19         60.24         5.27 o
  -1   7   4        192.70        228.37         9.80 o
   0   7   4        141.57        144.81         5.31 o
   1   7   4          4.11          1.23         1.30 o
   2   7   4          0.01         -1.39         1.39 o
   3   7   4        166.31        171.41         8.90 o
   4   7   4          0.40         -0.02         2.46 o
   5   7   4         15.48         17.08         7.94 o
   6   7   4         10.64         17.38         3.48 o
   7   7   4         41.15         49.42        11.18 o
   8   7   4         28.45         34.10         7.72 o
   9   7   4         75.55         62.92         6.56 o
  10   7   4         27.79         32.96         4.97 o
  11   7   4          3.13          4.63         4.01 o
  12   7   4          6.40          8.85         5.12 o
  13   7   4          5.25          4.71         3.67 o
  14   7   4          2.11         10.48         5.71 o
  15   7   4          2.79          5.90         4.57 o
  16   7   4          0.52         -0.10         3.24 o
 -16   8   4          2.34         -0.30         3.46 o
 -15   8   4          0.38         -2.20         5.98 o
 -14   8   4         16.28         11.99         3.72 o
 -13   8   4         13.57          7.77         3.65 o
 -12   8   4          0.39         -0.14         3.02 o
 -11   8   4         32.75         43.51        10.88 o
 -10   8   4         10.87         13.48         3.60 o
  -9   8   4         16.91         18.17         3.95 o
  -8   8   4          3.31          2.53         2.22 o
  -7   8   4          2.76         -2.02         2.27 o
  -6   8   4          0.95          0.43         2.34 o
  -5   8   4          1.68          1.78         3.83 o
  -4   8   4         22.49         17.57         6.46 o
  -3   8   4          7.96          8.33         5.31 o
  -2   8   4         88.35         96.24        12.25 o
  -1   8   4          3.82         -5.04         5.04 o
   0   8   4         96.98         88.26         8.13 o
   1   8   4         27.65         25.97         6.31 o
   2   8   4          0.49         -4.32         4.32 o
   3   8   4          8.47         -0.05         9.11 o
   4   8   4          8.26          5.61         2.84 o
   5   8   4          4.58          0.77         2.00 o
   6   8   4         13.49          3.18         4.22 o
   7   8   4         12.84          4.02         2.62 o
   8   8   4         12.93         10.44         3.27 o
   9   8   4          2.66          1.09         2.11 o
  10   8   4          3.70          6.92         3.01 o
  11   8   4          0.01          2.13         5.35 o
  12   8   4          8.27         -1.32         4.05 o
  13   8   4          0.00         -2.87         3.60 o
  14   8   4          8.22         10.51         5.61 o
 -13   9   4          3.62          0.96         3.73 o
 -12   9   4          2.42         -3.48         4.30 o
 -11   9   4          4.60          9.01         6.04 o
 -10   9   4          1.97          1.04         4.82 o
  -9   9   4          0.39          1.69         4.37 o
  -8   9   4          0.47         32.30         8.33 o
  -7   9   4          0.03         -4.72         5.24 o
  -6   9   4          4.34          2.09         5.02 o
  -5   9   4          8.84          9.16         5.55 o
  -4   9   4         11.09          3.77         4.40 o
  -3   9   4          0.43         -3.49         4.90 o
  -2   9   4         85.82        100.61         9.58 o
  -1   9   4         36.32         46.78         6.64 o
   0   9   4         29.08         18.59         4.54 o
   1   9   4          3.07         -1.83         3.24 o
   2   9   4          4.57         -0.61         5.81 o
   3   9   4         15.49         17.76         6.99 o
   4   9   4          2.30          2.10         4.76 o
   5   9   4          0.30         -3.60         4.97 o
   6   9   4         13.79         20.65         6.53 o
   7   9   4          3.18          8.62         3.08 o
   8   9   4         12.07         19.87         4.25 o
   9   9   4          2.81          8.36         3.92 o
  10   9   4         26.64         32.37         9.92 o
  11   9   4         76.23        106.52        12.34 o
  12   9   4          0.09         -4.15         4.15 o
 -10  10   4          5.89          0.00         3.04 o
  -7  10   4          1.42          1.71         4.73 o
  -6  10   4          0.03         -3.91         4.39 o
  -5  10   4          7.10         -4.71         4.81 o
  -4  10   4          0.01          0.49         3.65 o
  -3  10   4          0.05         -2.46         3.26 o
  -2  10   4          0.06          2.96         3.23 o
  -1  10   4          5.20          9.57         6.64 o
   0  10   4          7.08          3.83         6.90 o
   1  10   4          9.26          6.05        11.47 o
   2  10   4          1.38         -0.57         3.49 o
   3  10   4          5.02         -8.47         8.47 o
   4  10   4          0.16         -5.95         5.95 o
   5  10   4          3.49         -2.71         4.29 o
   6  10   4          3.79          3.26         3.95 o
 -23   1   5          0.61          0.73         3.21 o
 -22   1   5          0.00          2.61         3.10 o
 -21   1   5          0.39         -0.12         1.95 o
 -20   1   5          2.92          0.28         2.04 o
 -19   1   5          4.71          9.55         1.82 o
 -18   1   5          2.91         -0.63         1.93 o
 -17   1   5         12.08          9.66         1.94 o
 -16   1   5          5.87          2.09         1.69 o
 -15   1   5          2.77          4.94         3.11 o
 -14   1   5         41.28         27.78         2.96 o
 -13   1   5         89.84         87.35         4.94 o
 -12   1   5         54.91         65.15         4.09 o
 -11   1   5          0.52          1.04         1.26 o
 -10   1   5         24.43         21.19         2.26 o
  -9   1   5         49.22         43.56         2.85 o
  -8   1   5         56.35         37.99         2.44 o
  -7   1   5        205.12        208.08         5.24 o
  -6   1   5       1306.83       1389.89        10.66 o
  -5   1   5        628.86        730.79         7.18 o
  -4   1   5          1.67          1.56         0.74 o
  -3   1   5        295.47        303.74         6.47 o
  -2   1   5        394.02        396.33         4.86 o
  -1   1   5        151.76        166.53         3.60 o
   0   1   5       1685.81       1672.00        12.51 o
   1   1   5        973.14       1015.46        13.59 o
   2   1   5         81.51         87.84         2.66 o
   3   1   5         32.02         47.11         2.46 o
   4   1   5        507.53        493.69         6.62 o
   5   1   5        116.15        125.06         4.25 o
   6   1   5       1779.07       1698.21        16.33 o
   7   1   5        156.76        160.07         5.29 o
   8   1   5        172.60        174.78         5.76 o
   9   1   5          0.23          0.34         1.20 o
  10   1   5         61.00         72.84         4.14 o
  11   1   5          8.64         12.87         1.77 o
  12   1   5          6.12          4.54         1.53 o
  13   1   5         93.84         84.82         4.29 o
  14   1   5         12.16         17.55         2.73 o
  15   1   5          4.27          6.84         2.27 o
  16   1   5        109.13        111.54         9.27 o
  17   1   5          7.90         16.00         3.28 o
  18   1   5          5.60         10.12         3.85 o
  19   1   5          2.49          2.47         2.95 o
  20   1   5          0.43          2.31         3.70 o
  21   1   5          0.23         -1.52         3.10 o
  22   1   5          0.09         -2.97         2.97 o
  23   1   5          0.01         -3.40         3.81 o
 -23   2   5          0.46         -2.54         3.19 o
 -22   2   5          4.35          3.18         2.48 o
 -21   2   5          6.71          4.99         7.59 o
 -20   2   5          3.83         -2.30         2.30 o
 -19   2   5         26.68         34.59         4.22 o
 -18   2   5          0.77          2.49         1.79 o
 -17   2   5          0.77          2.12         2.26 o
 -16   2   5          0.03         -1.65         1.65 o
 -15   2   5         26.22         25.75         2.51 o
 -14   2   5         11.76         14.75         2.42 o
 -13   2   5        201.31        191.72         7.30 o
 -12   2   5         61.81         60.35         4.06 o
 -11   2   5          5.77          7.31         1.54 o
 -10   2   5         74.64         72.08         4.08 o
  -9   2   5        192.45        195.16         7.05 o
  -8   2   5          2.21          2.67         1.36 o
  -7   2   5       1338.19       1412.63        22.31 o
  -6   2   5        616.19        711.73         9.33 o
  -5   2   5         23.31         22.89         1.87 o
  -4   2   5        156.00        154.70         3.06 o
  -3   2   5          4.50          2.21         1.03 o
  -2   2   5       1056.89       1081.95        13.36 o
  -1   2   5         31.19         19.32         1.94 o
   0   2   5         41.16         32.82         3.90 o
   1   2   5       2567.07       2553.68        18.52 o
   2   2   5        343.13        373.71         6.45 o
   3   2   5        110.46        110.01         3.59 o
   4   2   5       2509.68       2678.90        16.16 o
   5   2   5         53.28         50.77         2.90 o
   6   2   5        578.28        628.40        11.37 o
   7   2   5        523.11        546.25         9.50 o
   8   2   5         55.56         50.72         3.07 o
   9   2   5        177.83        175.10         5.75 o
  10   2   5         32.32         36.04         2.85 o
  11   2   5         16.93         13.47         1.86 o
  12   2   5         29.64         27.09         2.73 o
  13   2   5          4.05          0.71         1.32 o
  14   2   5          0.57          0.76         2.29 o
  15   2   5         24.30         28.61         4.46 o
  16   2   5         12.20         15.51         3.86 o
  17   2   5         33.99         37.41         5.62 o
  18   2   5          1.23          2.10         3.65 o
  19   2   5          0.07          5.05         3.42 o
  20   2   5          0.03         -0.31         5.49 o
  21   2   5          4.22          7.79         3.46 o
  22   2   5          1.94         -1.22         3.50 o
 -22   3   5          0.83         -5.00         5.00 o
 -21   3   5          1.93          1.24         4.24 o
 -20   3   5          0.01         -3.01         3.01 o
 -19   3   5          8.15          4.15         2.64 o
 -18   3   5         13.07         16.29         6.05 o
 -17   3   5         13.18         12.66         5.26 o
 -16   3   5          0.34         -1.17         3.50 o
 -15   3   5         76.22         90.88         7.09 o
 -14   3   5        181.23        178.28         9.22 o
 -13   3   5         27.41         24.80         2.48 o
 -12   3   5          3.29          1.30         1.36 o
 -11   3   5        105.03        116.98         6.58 o
 -10   3   5        184.61        185.96         7.64 o
  -9   3   5        235.02        233.80         8.18 o
  -8   3   5        857.00        879.44        10.76 o
  -7   3   5          1.37          4.28         1.06 o
  -6   3   5        402.51        388.21         6.12 o
  -5   3   5       1624.60       1698.14        16.39 o
  -4   3   5        264.16        226.27         3.60 o
  -3   3   5         21.34         11.31         0.94 o
  -2   3   5       3048.53       3042.06        19.00 o
  -1   3   5        257.46        234.16         7.28 o
   0   3   5        258.54        229.32        10.36 o
   1   3   5       2181.58       2279.02        16.19 o
   2   3   5        930.87       1017.91        15.30 o
   3   3   5       1264.34       1372.26        38.31 o
   4   3   5      13803.26      14195.42        59.94 o
   5   3   5         58.22         70.24         3.59 o
   6   3   5        278.81        298.52         8.26 o
   7   3   5        170.06        170.22         5.63 o
   8   3   5          5.25          3.75         1.07 o
   9   3   5         93.20         89.64         3.84 o
  10   3   5        108.71        101.78         4.19 o
  11   3   5         50.48         51.34         3.08 o
  12   3   5         96.35         92.28         7.27 o
  13   3   5         42.33         47.66         5.50 o
  14   3   5         13.63         10.62         3.03 o
  15   3   5          1.24          1.82         6.89 o
  16   3   5         19.32         18.37         6.70 o
  17   3   5          6.29         13.99         4.06 o
  18   3   5         50.04         52.58         6.83 o
  19   3   5          0.77          1.70         2.78 o
  20   3   5          2.90          2.63         5.22 o
  21   3   5          2.88          1.25         2.43 o
 -21   4   5          5.73          7.42         3.56 o
 -20   4   5          4.85         -0.18         5.91 o
 -19   4   5          5.52          4.41         2.76 o
 -18   4   5          4.52          7.21         5.01 o
 -17   4   5          0.00         -3.78         4.63 o
 -16   4   5          8.57          9.49         4.79 o
 -15   4   5          6.83         12.34         5.47 o
 -14   4   5          2.39          6.61         4.49 o
 -13   4   5        463.57        472.87        22.98 o
 -12   4   5         55.43         65.90         8.79 o
 -11   4   5          1.90         -1.83         3.47 o
 -10   4   5         13.93         10.01         3.94 o
  -9   4   5        206.20        175.06        12.05 o
  -8   4   5         55.87         67.99         4.62 o
  -7   4   5         15.34         12.67         2.31 o
  -6   4   5          9.15         11.07         1.61 o
  -5   4   5          0.24         -0.55         0.55 o
  -4   4   5         24.86         28.29         1.66 o
  -3   4   5        877.89        895.82         9.68 o
  -2   4   5        161.80        162.37         6.85 o
  -1   4   5        235.36        228.91         6.37 o
   0   4   5         45.36         54.99         2.63 o
   1   4   5        332.98        342.43         9.48 o
   2   4   5        156.81        164.13         6.85 o
   3   4   5         12.76         28.33         3.32 o
   4   4   5        467.71        490.93        12.44 o
   5   4   5         45.36         41.77         4.14 o
   6   4   5          7.92         11.15         1.53 o
   7   4   5          0.99          0.95         0.74 o
   8   4   5         92.06         75.82         8.12 o
   9   4   5          0.05          0.88         3.14 o
  10   4   5         86.72         65.91         8.23 o
  11   4   5          2.02          1.41         3.18 o
  12   4   5        105.68         95.07        10.62 o
  13   4   5         10.86          8.82         4.31 o
  14   4   5          1.83         -5.45         5.45 o
  15   4   5          0.00         -1.68         2.90 o
  16   4   5          0.10          4.52         3.79 o
  17   4   5          8.44         15.48         6.24 o
  18   4   5          0.37          0.15         3.41 o
  19   4   5         17.31         20.79         6.60 o
  20   4   5          0.85          1.35         3.35 o
 -20   5   5          2.88          2.48         4.98 o
 -19   5   5          0.10         -1.97         2.79 o
 -18   5   5          1.91          2.45         3.07 o
 -17   5   5          3.68          5.92         4.16 o
 -16   5   5          2.72          5.16         4.10 o
 -15   5   5          5.88          7.57         5.04 o
 -14   5   5          8.48          6.30         3.46 o
 -13   5   5         76.70         80.67        10.25 o
 -12   5   5         30.94         33.06         6.63 o
 -11   5   5        181.62        192.96        14.33 o
 -10   5   5          8.30          7.72         3.88 o
  -9   5   5        361.89        364.58        29.80 o
  -8   5   5        491.02        493.20        10.11 o
  -7   5   5         77.72         81.23         4.01 o
  -6   5   5         17.86         15.57         2.49 o
  -5   5   5        271.07        259.72         7.29 o
  -4   5   5         73.60         75.96         4.09 o
  -3   5   5        177.16        188.38         6.44 o
  -2   5   5        245.56        254.20         7.54 o
  -1   5   5          1.01         -2.08         3.75 o
   0   5   5        317.31        232.02        30.66 o
   1   5   5         45.11         40.73         2.34 o
   2   5   5        192.72        182.80         7.87 o
   3   5   5          1.76          2.25         2.03 o
   4   5   5          8.12          7.57         1.94 o
   5   5   5         49.94         64.83         5.31 o
   6   5   5        768.03        848.20        18.46 o
   7   5   5         10.38          7.49         3.18 o
   8   5   5          0.60         -0.94         2.16 o
   9   5   5         21.72         18.47         5.29 o
  10   5   5        171.97        162.75        13.17 o
  11   5   5          2.52          3.27         3.49 o
  12   5   5          0.07         -2.54         3.03 o
  13   5   5          1.18         -3.28         4.61 o
  14   5   5          1.36         -4.67         4.67 o
  15   5   5          0.06         -0.88         4.00 o
  16   5   5         20.59         23.24         6.81 o
  17   5   5          0.50         -2.08         4.31 o
  18   5   5          8.43         18.84         6.73 o
  19   5   5          0.46          4.00         4.66 o
 -19   6   5          1.50          1.11         4.20 o
 -18   6   5          2.83          3.98         3.09 o
 -17   6   5          1.10         -1.73         3.96 o
 -16   6   5          0.95          3.26         3.86 o
 -15   6   5         20.56         29.22         7.36 o
 -14   6   5         13.55         18.60         6.17 o
 -13   6   5         14.00         22.86         6.22 o
 -12   6   5        106.91        111.87        11.97 o
 -11   6   5          3.27          6.65         4.17 o
 -10   6   5          0.00          0.26         2.22 o
  -9   6   5         60.28         55.44         8.50 o
  -8   6   5          1.36          4.29         5.48 o
  -7   6   5         20.87         26.24         4.58 o
  -6   6   5        117.64        109.83         5.01 o
  -5   6   5          0.52         -0.09         1.79 o
  -4   6   5         61.73         53.34         3.68 o
  -3   6   5         34.26         33.86         3.06 o
  -2   6   5         13.87         12.57         2.08 o
  -1   6   5        628.31        679.94        21.84 o
   0   6   5       1213.80       1213.83        24.57 o
   1   6   5          0.86          2.47         1.92 o
   2   6   5         12.58          9.40         3.17 o
   3   6   5         49.98         52.19         4.89 o
   4   6   5        270.11        243.45        10.19 o
   5   6   5          6.88          2.73         2.09 o
   6   6   5          1.57          1.02         2.32 o
   7   6   5         37.93         38.85         4.80 o
   8   6   5          0.16          3.24         2.51 o
   9   6   5          0.97          4.36         4.40 o
  10   6   5         55.57         60.80         8.60 o
  11   6   5          0.02          3.23         3.64 o
  12   6   5          8.75          5.85         3.45 o
  13   6   5          1.67          0.94         3.70 o
  14   6   5          0.83          4.16         3.69 o
  15   6   5          2.03          1.44         3.85 o
  16   6   5          5.21          7.67         4.54 o
  17   6   5          0.98          3.47         3.97 o
 -17   7   5          0.93         -3.68         3.69 o
 -16   7   5          1.23         -0.60         2.82 o
 -15   7   5          0.82          0.18         2.64 o
 -14   7   5         17.86         22.17         6.32 o
 -13   7   5          7.81         12.40         5.56 o
 -12   7   5         10.28          4.94         4.01 o
 -11   7   5          0.15         -0.46         3.07 o
 -10   7   5         22.98         26.51         4.48 o
  -9   7   5         71.36         77.06         6.90 o
  -8   7   5          1.38          0.83         2.19 o
  -7   7   5          2.57          5.37         2.85 o
  -6   7   5         27.30         31.95         4.47 o
  -5   7   5         11.97          6.32         2.50 o
  -4   7   5         42.24         43.94         3.72 o
  -3   7   5         66.47         76.69         4.86 o
  -2   7   5         22.04         17.77         2.42 o
  -1   7   5         50.36         49.19         4.84 o
   0   7   5         12.61          9.81         1.69 o
   1   7   5         35.93         34.07         3.11 o
   2   7   5         44.58         52.13         5.05 o
   3   7   5          2.29          2.33         2.03 o
   4   7   5          0.17         -0.05         2.49 o
   5   7   5          6.18          3.35         2.32 o
   6   7   5         11.81         17.62         3.47 o
   7   7   5          8.82          6.26         2.28 o
   8   7   5         11.11         12.43         3.07 o
   9   7   5         12.67         15.97         4.11 o
  10   7   5         49.48         50.41         6.17 o
  11   7   5          7.95         18.58         5.79 o
  12   7   5         22.55         20.67         5.90 o
  13   7   5         10.07         13.66         5.59 o
  14   7   5         16.16         23.27         7.45 o
  15   7   5          0.38         -2.96         3.54 o
  16   7   5          1.54          5.32         4.16 o
 -16   8   5          0.27          3.25         3.60 o
 -15   8   5          8.75          9.20         3.58 o
 -14   8   5          3.14          2.70         3.93 o
 -13   8   5          0.03         -3.98         3.98 o
 -12   8   5          2.32          0.69         2.55 o
 -11   8   5         20.28         27.42         5.06 o
 -10   8   5          7.45          6.48         3.18 o
  -9   8   5         38.17         43.18         5.54 o
  -8   8   5          0.03          0.14         2.95 o
  -7   8   5          0.18          1.15         2.57 o
  -6   8   5         35.36         35.24         4.92 o
  -5   8   5         16.09         19.40         3.70 o
  -4   8   5         11.72          6.05         4.07 o
  -3   8   5         15.04          8.40         3.94 o
  -2   8   5         12.14          7.96         4.06 o
  -1   8   5          4.25          2.74         2.94 o
   0   8   5        140.59        127.29        14.39 o
   1   8   5          0.44         -3.33         6.97 o
   2   8   5         31.01         30.38         6.91 o
   3   8   5          1.04          0.68         3.47 o
   4   8   5          0.87         -2.30         5.91 o
   5   8   5          0.82         -0.02         2.12 o
   6   8   5          0.60         -1.44         2.54 o
   7   8   5          2.08         -0.62         2.99 o
   8   8   5          0.52          0.53         2.17 o
   9   8   5         15.12         15.67         3.80 o
  10   8   5         15.73         19.91         4.39 o
  11   8   5          5.16          7.15         4.97 o
  12   8   5         33.90         42.13         8.94 o
  13   8   5         25.41         31.89         7.62 o
  14   8   5         12.70         29.12         8.16 o
 -11   9   5          0.02          2.79         5.02 o
 -10   9   5          6.78         14.27         6.05 o
  -9   9   5          2.72          2.96         3.86 o
  -8   9   5          0.32          3.34         3.96 o
  -7   9   5          1.80         -1.52         3.23 o
  -6   9   5          0.08          2.82         3.46 o
  -5   9   5         14.71          9.99         4.94 o
  -4   9   5          2.64          7.87         5.26 o
  -3   9   5         42.85         37.63         8.21 o
  -2   9   5          2.20          7.47         4.24 o
  -1   9   5         12.34          5.60         5.15 o
   0   9   5         34.37         24.29         4.81 o
   1   9   5         14.28          6.03         3.35 o
   2   9   5          2.26         -2.09         4.14 o
   3   9   5         12.77         10.87         5.25 o
   4   9   5         14.38         14.21         5.74 o
   5   9   5          1.22          0.79         4.69 o
   6   9   5         10.14          7.31         5.58 o
   7   9   5         31.26         33.92         5.62 o
   8   9   5          2.51          2.18         2.60 o
   9   9   5         25.47         29.06         6.77 o
  10   9   5         64.75         66.11         9.37 o
  11   9   5         16.97         23.83         4.77 o
  12   9   5          1.66          8.21         4.25 o
 -10  10   5          1.74          1.34         3.09 o
  -6  10   5          0.90          2.78         4.32 o
  -5  10   5          0.22         -5.48         5.48 o
  -4  10   5          0.22          1.75         4.86 o
  -3  10   5         12.70          5.52         3.99 o
  -2  10   5          4.79          5.05         6.39 o
  -1  10   5          2.40         -0.65         3.54 o
   0  10   5          2.24         -0.45         3.13 o
   1  10   5          8.87         11.80        11.15 o
   2  10   5          2.54         -1.43         4.10 o
   3  10   5          1.22         -3.23         3.23 o
   4  10   5          5.96          5.09         5.03 o
   5  10   5          4.51         -6.00         6.00 o
   6  10   5          8.64          9.62         5.16 o
 -23   0   6          0.56          3.21         4.34 o
 -22   0   6          2.58         -5.73         5.73 o
 -21   0   6          4.77         -1.98         2.84 o
 -20   0   6          1.15          2.35         2.36 o
 -19   0   6          7.37          9.82         2.36 o
 -18   0   6          3.39          0.58         3.34 o
 -17   0   6          0.05          1.85         2.72 o
 -16   0   6          1.05         -4.41         4.41 o
 -15   0   6          1.65          2.02         3.42 o
 -14   0   6        106.16         76.16         9.21 o
 -13   0   6        109.26        104.19         9.82 o
 -12   0   6        389.39        400.80        18.25 o
 -11   0   6         81.61         61.76         7.34 o
 -10   0   6        193.74        221.04        12.55 o
  -9   0   6         16.68          7.34         2.52 o
  -8   0   6        830.76        958.99        23.60 o
  -7   0   6         51.47         71.49         6.54 o
  -6   0   6        359.98        415.49        14.49 o
  -5   0   6          7.00         11.70         5.84 o
  -4   0   6          0.86         -0.33         1.48 o
  -3   0   6         61.52         58.06         4.86 o
  -2   0   6         19.94         13.10         2.66 o
  -1   0   6        318.56        327.82        11.13 o
   0   0   6       2649.74       2722.03        35.64 o
   1   0   6       1253.15       1340.09        16.43 o
   2   0   6        192.32        159.81         8.02 o
   3   0   6        114.64        128.49         7.63 o
   4   0   6         87.05         97.03         6.73 o
   5   0   6       1568.43       1587.71        27.31 o
   6   0   6       4214.01       4375.77        46.70 o
   7   0   6        193.60        186.61        10.46 o
   8   0   6        874.09        798.60        21.60 o
   9   0   6          5.93          5.32         3.58 o
  10   0   6         32.26         25.54         3.22 o
  11   0   6         11.50          7.36         1.91 o
  12   0   6         16.41         15.23         2.64 o
  13   0   6         38.49         33.03         3.96 o
  14   0   6         14.36          4.94        10.08 o
  15   0   6          1.20          1.31         4.17 o
  16   0   6         26.89         27.09         4.38 o
  17   0   6         62.63         65.24         8.92 o
  18   0   6          0.02          6.80         4.94 o
  19   0   6          2.26          6.30         2.90 o
  20   0   6          3.31         18.30         6.84 o
  21   0   6          8.33          5.37         4.93 o
 -23   1   6          1.86          0.23         3.21 o
 -22   1   6          4.00          6.74         3.46 o
 -21   1   6          2.47          1.20         4.50 o
 -20   1   6          1.17         -1.93         1.93 o
 -19   1   6          9.00          5.53         2.21 o
 -18   1   6         43.14         45.72         3.68 o
 -17   1   6         14.27         16.67         2.78 o
 -16   1   6         86.29         89.15         5.74 o
 -15   1   6         10.64         -0.47         2.03 o
 -14   1   6        378.64        416.70        11.02 o
 -13   1   6        291.90        300.66         8.89 o
 -12   1   6         28.53         24.12         2.56 o
 -11   1   6         33.20         31.36         2.74 o
 -10   1   6        459.16        456.24         9.43 o
  -9   1   6        130.19        122.67         4.64 o
  -8   1   6        582.17        568.12         9.21 o
  -7   1   6        156.13        107.59         3.76 o
  -6   1   6       2421.36       2450.00        14.16 o
  -5   1   6       2356.23       2447.41        18.46 o
  -4   1   6       1091.58       1091.07        13.35 o
  -3   1   6        108.56        141.74         3.94 o
  -2   1   6       1103.41       1135.77        15.60 o
  -1   1   6        752.49        740.28         6.61 o
   0   1   6       1971.37       1941.53         9.11 o
   1   1   6       2040.05       1931.71        12.41 o
   2   1   6        327.69        306.22         4.91 o
   3   1   6          0.21          0.99         0.68 o
   4   1   6        687.16        733.95        11.32 o
   5   1   6        882.04        873.46        14.10 o
   6   1   6        313.17        344.90         7.13 o
   7   1   6        596.05        589.58        11.86 o
   8   1   6        200.17        211.73         6.67 o
   9   1   6         30.98         28.70         2.86 o
  10   1   6         35.03         32.38         3.01 o
  11   1   6         94.06         84.38         4.80 o
  12   1   6         27.29         30.56         3.14 o
  13   1   6          0.07         -1.08         2.10 o
  14   1   6        200.88        216.09         9.60 o
  15   1   6         19.88         25.70         3.33 o
  16   1   6         19.09         29.29        14.54 o
  17   1   6        187.41        228.13        12.80 o
  18   1   6          3.80          7.03         3.54 o
  19   1   6          1.69          3.68         2.96 o
  20   1   6          1.89          0.59         2.65 o
  21   1   6          1.53          1.81         2.99 o
  22   1   6          0.00          2.51         4.11 o
 -23   2   6          0.33         -4.33         4.33 o
 -22   2   6          0.01          1.13         2.86 o
 -21   2   6          0.11         -3.30         3.30 o
 -20   2   6          0.00         -2.54         2.54 o
 -19   2   6          0.26          0.95         4.86 o
 -18   2   6          1.46          3.31         2.01 o
 -17   2   6          1.31         -1.14         1.68 o
 -16   2   6          4.23         -0.29         1.47 o
 -15   2   6         20.67         16.45         2.56 o
 -14   2   6         14.48         13.57         2.68 o
 -13   2   6         22.31         19.70         2.43 o
 -12   2   6        132.28        130.56         5.81 o
 -11   2   6         64.60         65.94         4.02 o
 -10   2   6          9.42          6.88         1.46 o
  -9   2   6        110.62        105.06         5.74 o
  -8   2   6         47.54         47.51         3.75 o
  -7   2   6        413.83        421.97         7.94 o
  -6   2   6        233.39        237.99         5.88 o
  -5   2   6        608.44        659.41         8.25 o
  -4   2   6          0.84          0.59         1.16 o
  -3   2   6        125.28        134.52         4.89 o
  -2   2   6        104.41        106.40         4.35 o
  -1   2   6        448.03        509.02        10.88 o
   0   2   6        588.74        601.94        17.93 o
   1   2   6        544.22        549.01         8.33 o
   2   2   6          6.09          5.27         1.08 o
   3   2   6          0.76          4.46         1.43 o
   4   2   6       1657.84       1719.32        13.55 o
   5   2   6        339.85        367.80         8.72 o
   6   2   6          3.82          9.14         1.89 o
   7   2   6        124.60        120.74         4.82 o
   8   2   6          8.84         11.36         1.74 o
   9   2   6         15.34         12.73         1.93 o
  10   2   6         42.84         41.60         3.29 o
  11   2   6         51.74         46.69         3.54 o
  12   2   6         14.73         15.28         2.34 o
  13   2   6         83.78         82.82         4.91 o
  14   2   6          6.94          6.59         2.72 o
  15   2   6          0.40          0.71         2.50 o
  16   2   6         14.77         11.02         3.43 o
  17   2   6          0.66          3.37         3.11 o
  18   2   6         15.30         21.44         4.82 o
  19   2   6         23.28         34.04         6.08 o
  20   2   6         10.90         14.81         4.28 o
  21   2   6          0.26         -0.98         2.56 o
 -22   3   6          0.53          4.26         4.45 o
 -21   3   6          0.79         -1.72         4.60 o
 -20   3   6          2.22          4.60         4.22 o
 -19   3   6          0.43         -3.57         5.01 o
 -18   3   6          0.26          3.22         3.50 o
 -17   3   6          0.60         -0.20         5.29 o
 -16   3   6          2.04          4.80         2.25 o
 -15   3   6          0.15         -0.11         1.90 o
 -14   3   6          6.09         14.24         3.21 o
 -13   3   6          0.02          0.57         2.41 o
 -12   3   6        133.19        146.10         7.78 o
 -11   3   6        153.50        142.96         7.44 o
 -10   3   6          9.24         14.30         2.56 o
  -9   3   6          6.40          6.39         9.07 o
  -8   3   6         22.24         21.22         1.92 o
  -7   3   6         93.80         96.48         3.75 o
  -6   3   6          3.42          1.36         0.75 o
  -5   3   6         25.13         26.10         1.71 o
  -4   3   6         70.32         55.77         2.05 o
  -3   3   6          6.16          9.56         2.49 o
  -2   3   6       1386.04       1447.84        18.48 o
  -1   3   6         43.10         51.70         3.68 o
   0   3   6         80.56         61.98         5.67 o
   1   3   6          0.82          1.96         6.13 o
   2   3   6        622.12        649.24        12.49 o
   3   3   6        420.96        457.25        15.80 o
   4   3   6       3750.20       3741.04        27.42 o
   5   3   6        155.38        175.49         5.31 o
   6   3   6        457.17        474.37         8.68 o
   7   3   6         61.32         53.22         3.66 o
   8   3   6         54.88         69.80         3.72 o
   9   3   6         17.79         20.07         2.24 o
  10   3   6        259.63        232.82         6.84 o
  11   3   6          1.83          0.52         1.02 o
  12   3   6         19.99         18.13         3.77 o
  13   3   6         12.46          7.50         4.68 o
  14   3   6         11.93          4.46         3.02 o
  15   3   6          8.24          5.93         2.72 o
  16   3   6          0.07          0.39         2.53 o
  17   3   6          0.17          0.78         2.61 o
  18   3   6         14.73         15.08         4.27 o
  19   3   6          2.08          2.76         3.33 o
  20   3   6          0.18          3.12         5.04 o
  21   3   6          0.22         -0.76         3.41 o
 -21   4   6          5.71         -4.22         5.00 o
 -20   4   6          0.48         -3.10         3.10 o
 -19   4   6          3.00         -0.53         3.79 o
 -18   4   6          0.09          1.96         3.78 o
 -17   4   6          3.28          8.75         5.98 o
 -16   4   6          0.07         -3.73         3.73 o
 -15   4   6          1.02          4.74         4.24 o
 -14   4   6          0.00         -1.58         3.24 o
 -13   4   6         30.29         45.53         8.12 o
 -12   4   6         89.11         90.54         6.08 o
 -11   4   6         45.84         45.74         4.07 o
 -10   4   6          2.17         -0.03         1.67 o
  -9   4   6        393.47        401.23         7.60 o
  -8   4   6         83.40         93.07         3.36 o
  -7   4   6          7.70          5.21         0.75 o
  -6   4   6         32.38         32.85         1.47 o
  -5   4   6        241.23        261.39         3.91 o
  -4   4   6        182.92        207.01         6.64 o
  -3   4   6          1.26         -0.66         1.06 o
  -2   4   6       1079.54       1134.81        18.30 o
  -1   4   6        374.67        391.67        11.93 o
   0   4   6         48.34         45.71         2.78 o
   1   4   6        523.00        488.92        10.01 o
   2   4   6         43.40         32.06         5.49 o
   3   4   6         18.41         15.45         2.62 o
   4   4   6        155.48        139.64         6.78 o
   5   4   6          5.37         12.20         2.65 o
   6   4   6         53.98         46.83         4.34 o
   7   4   6        203.84        198.17         8.73 o
   8   4   6        242.40        252.36        14.81 o
   9   4   6          5.90          5.74         3.87 o
  10   4   6         10.60         12.57         4.08 o
  11   4   6         35.15         38.28         6.83 o
  12   4   6          0.59          5.38         4.05 o
  13   4   6          5.38          6.17         4.36 o
  14   4   6          0.09         -0.82         3.28 o
  15   4   6         33.63         29.55         7.07 o
  16   4   6         17.92         20.87         5.98 o
  17   4   6          1.73          6.04         4.22 o
  18   4   6         12.40         18.63         6.52 o
  19   4   6          5.36          5.79         4.60 o
  20   4   6          3.74         -2.29         4.43 o
 -19   5   6          0.16         -4.21         4.21 o
 -18   5   6         20.58         23.79         7.08 o
 -17   5   6          3.63          4.86         4.45 o
 -16   5   6         11.17         15.10         6.03 o
 -15   5   6          2.57         -0.59         3.23 o
 -14   5   6          0.78         -0.40         3.90 o
 -13   5   6          2.49          1.72         3.71 o
 -12   5   6          0.31         -3.46         3.85 o
 -11   5   6         11.37         16.50         5.50 o
 -10   5   6        132.86        133.15        12.03 o
  -9   5   6         63.33         62.16         5.84 o
  -8   5   6        494.57        541.60        11.79 o
  -7   5   6        124.01        133.15         5.42 o
  -6   5   6         33.39         32.05         2.82 o
  -5   5   6        285.37        268.31         7.68 o
  -4   5   6        159.76        161.18         6.12 o
  -3   5   6         14.29         16.18         2.20 o
  -2   5   6          1.99          1.59         1.66 o
  -1   5   6          9.54          8.81         2.04 o
   0   5   6         26.18         17.04         1.69 o
   1   5   6         63.64         69.98         3.22 o
   2   5   6        483.19        491.43        12.95 o
   3   5   6          4.80          4.07         3.28 o
   4   5   6        217.91        219.13         9.28 o
   5   5   6        335.76        298.35        11.07 o
   6   5   6          7.91         14.75         3.14 o
   7   5   6          8.44          8.62         4.40 o
   8   5   6         13.17         15.52         4.44 o
   9   5   6          0.40          1.08         3.13 o
  10   5   6         52.99         49.66         7.85 o
  11   5   6         73.67         49.99         7.99 o
  12   5   6          3.40         -4.79         4.79 o
  13   5   6          2.28          2.23         3.08 o
  14   5   6          8.47         15.60         5.73 o
  15   5   6         10.77         15.80         5.85 o
  16   5   6          0.17          4.19         5.14 o
  17   5   6          1.28         -3.87         4.71 o
  18   5   6          1.19         12.77         5.81 o
 -18   6   6         10.61         11.58         5.18 o
 -17   6   6          0.22         -0.83         3.89 o
 -16   6   6          5.39          7.80         5.14 o
 -15   6   6          1.01          6.40         4.73 o
 -14   6   6          8.62         10.50         4.66 o
 -13   6   6          9.53          1.69         4.10 o
 -12   6   6         11.00         10.96         4.56 o
 -11   6   6          0.32          1.15         3.58 o
 -10   6   6         14.42          8.83         3.69 o
  -9   6   6         18.79         17.13         3.68 o
  -8   6   6        102.53        103.65         7.55 o
  -7   6   6         49.27         53.47         5.47 o
  -6   6   6          9.60          7.57         2.85 o
  -5   6   6         82.48         74.78         4.37 o
  -4   6   6          2.72          3.65         1.83 o
  -3   6   6        125.27        114.46         5.58 o
  -2   6   6         45.64         51.27         3.81 o
  -1   6   6         89.39        109.90         5.75 o
   1   6   6         66.69         63.73         5.16 o
   2   6   6         11.94         10.56         4.42 o
   3   6   6          6.12          3.57         3.02 o
   4   6   6          0.50         -1.32         1.98 o
   5   6   6          5.20          1.88         2.25 o
   6   6   6         28.08         35.14         4.51 o
   7   6   6         82.72         84.46         6.74 o
   8   6   6         25.29         35.92         4.73 o
   9   6   6          0.14          2.46         2.11 o
  10   6   6         78.86         78.02        10.04 o
  11   6   6         15.34         13.51         5.24 o
  12   6   6          0.56          1.84         3.34 o
  13   6   6          0.83          5.21         4.33 o
  14   6   6          6.71         16.00         6.52 o
  15   6   6         12.41         23.17         7.52 o
  16   6   6          7.38          8.16         4.76 o
  17   6   6          1.19         -1.69         3.93 o
 -17   7   6          0.00         -1.87         4.14 o
 -16   7   6          4.28         -1.08         4.18 o
 -15   7   6          0.26          9.94         5.44 o
 -14   7   6          5.82          8.08         5.08 o
 -13   7   6          1.56          4.09         3.36 o
 -12   7   6         45.43         48.92         8.32 o
 -11   7   6          2.97         -0.98         3.65 o
 -10   7   6         51.69         66.44         6.77 o
  -9   7   6          1.98          5.19         2.82 o
  -8   7   6          0.08          0.21         2.30 o
  -7   7   6        200.69        267.90        21.84 o
  -6   7   6         22.31         30.20         4.51 o
  -5   7   6         10.48         18.46         3.75 o
  -4   7   6         88.84         93.82         5.35 o
  -3   7   6         39.41         45.38         3.83 o
  -2   7   6         18.57         18.10         2.45 o
  -1   7   6         18.80         15.26         2.34 o
   0   7   6        104.39        110.94         6.28 o
   1   7   6         91.54        105.05         6.85 o
   2   7   6         12.71         11.52         3.61 o
   3   7   6          2.93          5.36         4.06 o
   4   7   6          0.18          0.65         2.21 o
   5   7   6          8.15          5.02         2.32 o
   6   7   6         20.21         25.62         4.20 o
   7   7   6         23.10         23.89         4.19 o
   8   7   6          1.18          2.24         2.35 o
   9   7   6          0.19          2.09         2.54 o
  10   7   6         10.91         19.43         4.19 o
  11   7   6          3.70         -1.26         2.60 o
  12   7   6          4.42          2.61         4.28 o
  13   7   6         19.31         31.21         7.92 o
  14   7   6          5.74         11.54         5.73 o
  15   7   6          5.05         15.22         6.57 o
 -16   8   6          1.94         -0.90         3.61 o
 -15   8   6         10.27          6.54         4.35 o
 -14   8   6          0.72         -2.26         3.71 o
 -13   8   6          0.03          2.03         2.96 o
 -12   8   6          0.15          0.11         2.37 o
 -11   8   6          6.60          7.74         2.99 o
 -10   8   6         29.51         36.73         9.87 o
  -9   8   6         36.42         31.91         5.00 o
  -8   8   6          6.37         10.03         4.29 o
  -7   8   6         11.44          6.78         2.70 o
  -6   8   6         47.32         46.60         5.53 o
  -5   8   6          4.31          4.32         2.66 o
  -4   8   6          6.30         -0.30         2.39 o
  -3   8   6          0.02         -0.37         4.41 o
  -2   8   6          0.98          0.87         5.02 o
  -1   8   6         20.29         19.50         3.31 o
   0   8   6          1.14          0.13         2.12 o
   1   8   6        172.01        190.18        11.79 o
   2   8   6         52.85         56.99         9.46 o
   3   8   6          0.08          1.86         1.87 o
   4   8   6          0.10         -1.42         3.31 o
   5   8   6          8.62          8.46         2.85 o
   6   8   6          4.16         -0.01         2.79 o
   7   8   6          1.21          0.14         3.69 o
   8   8   6          0.00         -0.98         3.86 o
   9   8   6          0.07         -1.37         4.15 o
  10   8   6          8.01         10.44         3.46 o
  11   8   6          0.03          0.36         3.43 o
  12   8   6         31.04         36.44         8.57 o
  13   8   6         47.43         51.87         9.57 o
  14   8   6          0.47          2.35         3.99 o
 -11   9   6          0.07          1.97         4.17 o
 -10   9   6          1.63         17.69         7.26 o
  -9   9   6          1.80         10.10         5.41 o
  -8   9   6          2.62         -0.17         4.32 o
  -7   9   6          1.96         -2.59         4.51 o
  -6   9   6          2.46         -5.54         5.54 o
  -5   9   6          1.00         -5.06         5.06 o
  -4   9   6          0.08          1.24         4.37 o
  -3   9   6         15.18         15.58         5.70 o
  -2   9   6          4.33         -1.46         3.50 o
  -1   9   6          6.83         -3.66         3.66 o
   0   9   6         24.66         25.63         4.02 o
   1   9   6         29.80         27.25         3.91 o
   2   9   6         29.44         32.04         5.67 o
   3   9   6          1.99         -5.84         5.84 o
   4   9   6         21.40         19.31         6.02 o
   5   9   6         30.35         27.50         6.71 o
   6   9   6          4.12          2.26         4.86 o
   7   9   6          3.73         -0.07         4.84 o
   8   9   6          5.42          8.20         9.86 o
   9   9   6          6.16         13.22         3.92 o
  10   9   6          4.37          6.82        10.07 o
  11   9   6          0.00         -4.01         4.01 o
  12   9   6         10.09         16.81         5.70 o
  -6  10   6          0.01         -2.83         4.84 o
  -5  10   6          1.16          1.57         3.86 o
  -4  10   6          0.43         -2.38         3.39 o
  -3  10   6          8.05          9.73         7.40 o
  -2  10   6          6.31          8.45         4.36 o
  -1  10   6          3.80          5.23         5.16 o
   0  10   6         14.97         13.87         4.49 o
   1  10   6          0.02         -2.90         2.90 o
   2  10   6          0.82         -3.84         3.84 o
   3  10   6         15.03          9.85         5.78 o
   4  10   6          3.59          2.45         3.02 o
   5  10   6          0.85         -3.93         4.84 o
   6  10   6          0.31          3.51         4.73 o
 -23   1   7          0.22         -1.76         2.78 o
 -22   1   7          0.35         -1.14         2.62 o
 -21   1   7          0.87         -0.62         2.68 o
 -20   1   7          0.72          0.09         2.24 o
 -19   1   7          5.24          4.29         2.67 o
 -18   1   7         13.04         13.26         3.61 o
 -17   1   7         16.31         11.83         2.60 o
 -16   1   7         23.96         29.58         3.29 o
 -15   1   7          0.03          1.44         1.51 o
 -14   1   7          3.59          4.58         1.67 o
 -13   1   7        115.60        112.12         5.59 o
 -12   1   7          3.38          0.57         1.48 o
 -11   1   7         61.39         57.61         3.86 o
 -10   1   7          6.63          4.67         1.36 o
  -9   1   7         71.40         76.40         3.64 o
  -8   1   7        315.21        335.47         6.98 o
  -7   1   7         47.98         31.87         1.79 o
  -6   1   7        568.56        668.31        10.63 o
  -5   1   7        615.66        597.29        21.30 o
  -4   1   7        743.93        842.16        14.68 o
  -3   1   7       1908.23       1967.29        16.16 o
  -2   1   7        564.33        603.31         8.18 o
  -1   1   7         30.87         24.31         1.29 o
   0   1   7        760.92        709.29         5.44 o
   1   1   7          2.27          3.64         1.02 o
   2   1   7       1065.71       1024.55        12.32 o
   3   1   7        281.49        319.89         5.54 o
   4   1   7         21.44         23.48         1.69 o
   5   1   7        256.13        239.33         6.57 o
   6   1   7         28.24         37.37         2.84 o
   7   1   7        271.91        268.20         7.42 o
   8   1   7         85.56        102.06         4.39 o
   9   1   7         58.46         79.13         4.00 o
  10   1   7         42.76         44.01         3.53 o
  11   1   7         41.10         40.89         3.62 o
  12   1   7         77.45         68.06         4.62 o
  13   1   7          1.26          0.36         1.61 o
  14   1   7          3.08          1.84         1.77 o
  15   1   7         12.18         10.48         2.50 o
  16   1   7         23.01         39.36         4.43 o
  17   1   7         31.27         43.81         6.55 o
  18   1   7          0.03         -1.94         1.95 o
  19   1   7         15.59         13.93         4.52 o
  20   1   7         10.94         10.50         3.65 o
  21   1   7          0.37         -1.23         3.12 o
 -23   2   7          2.65         18.04         6.70 o
 -22   2   7          0.02         -0.94         2.12 o
 -21   2   7          0.55         -0.24         3.64 o
 -20   2   7          2.49          1.97         2.49 o
 -19   2   7          0.01          0.00         4.13 o
 -18   2   7          0.08          0.66         2.32 o
 -17   2   7          0.18         -0.32         2.00 o
 -16   2   7          0.87         -1.21         1.68 o
 -15   2   7         18.02         14.51         2.43 o
 -14   2   7        115.80        107.62         5.75 o
 -13   2   7         20.95         20.02         2.68 o
 -12   2   7          6.86          3.82         2.62 o
 -11   2   7         54.43         47.76         5.37 o
 -10   2   7         23.02         24.50         3.25 o
  -9   2   7          0.39         -0.28         1.52 o
  -8   2   7         17.72         22.87         2.15 o
  -7   2   7        202.52        232.50         6.33 o
  -6   2   7        191.89        220.30         6.04 o
  -5   2   7         67.91         67.02         3.94 o
  -4   2   7       1482.08       1676.86        21.39 o
  -3   2   7        208.88        229.07         6.58 o
  -2   2   7        300.46        319.08         7.63 o
  -1   2   7          0.07          0.21         0.94 o
   0   2   7          0.32          6.27         1.26 o
   1   2   7         75.52         81.62         3.44 o
   2   2   7        311.29        349.14         6.85 o
   3   2   7        140.89        142.88         4.52 o
   4   2   7        410.28        457.89         9.09 o
   5   2   7         58.81         65.25         3.31 o
   6   2   7        758.23        745.93        12.78 o
   7   2   7        185.71        186.85         6.27 o
   8   2   7         63.77         57.89         3.98 o
   9   2   7         83.35         80.07         5.40 o
  10   2   7        114.41        107.43         5.26 o
  11   2   7          1.64          0.09         1.34 o
  12   2   7         34.12         30.97         3.14 o
  13   2   7         64.98         66.37         4.58 o
  14   2   7         30.28         32.12         5.03 o
  15   2   7         24.42         27.50         4.70 o
  16   2   7          1.13          4.80         5.94 o
  17   2   7          0.32          0.62         2.43 o
  18   2   7         13.47         15.46         4.31 o
  19   2   7          4.19         13.95         4.33 o
  20   2   7          5.08          7.10         2.73 o
  21   2   7          0.00         -3.26         4.95 o
 -22   3   7          0.18         -6.05         6.05 o
 -21   3   7          1.72          3.17         2.44 o
 -20   3   7          8.15          8.05         5.22 o
 -19   3   7         10.08          6.88         4.59 o
 -18   3   7         21.08         21.63         4.15 o
 -17   3   7         50.77         64.08         6.51 o
 -16   3   7         21.16         21.29         3.65 o
 -15   3   7         16.47         12.23         2.93 o
 -14   3   7          8.64         13.91         2.87 o
 -13   3   7         70.61         61.78         6.80 o
 -12   3   7          0.16         -1.99         1.99 o
 -11   3   7        457.82        438.05        26.48 o
 -10   3   7        250.56        264.08         9.62 o
  -9   3   7        290.37        303.33         7.35 o
  -8   3   7         68.02         68.11         3.44 o
  -7   3   7        701.32        693.21        10.60 o
  -6   3   7        105.36        100.60         3.49 o
  -5   3   7        880.12        853.95         9.89 o
  -4   3   7        167.60        137.93         4.31 o
  -3   3   7        408.22        405.63         9.97 o
  -2   3   7         28.30         26.93         3.19 o
  -1   3   7        376.63        391.45        10.11 o
   0   3   7        407.40        474.33        16.56 o
   1   3   7        447.94        447.72        11.04 o
   2   3   7          0.09          3.83         2.09 o
   3   3   7       3604.97       3662.61        28.15 o
   4   3   7         36.12         46.60         4.50 o
   5   3   7         41.75         32.83         2.63 o
   6   3   7        117.33        109.16         6.12 o
   7   3   7          0.78          1.10         2.62 o
   8   3   7        254.70        233.35         7.11 o
   9   3   7         41.44         41.91         3.21 o
  10   3   7        130.79        103.90         5.01 o
  11   3   7        196.37        176.57         6.59 o
  12   3   7         51.70         44.10         5.33 o
  13   3   7          0.75         -1.76         2.56 o
  14   3   7         11.34         10.02         3.16 o
  15   3   7          3.75          1.06         4.03 o
  16   3   7         16.13         13.10         3.89 o
  17   3   7         18.85         16.60         4.38 o
  18   3   7          1.25          4.96         3.01 o
  19   3   7          0.44         -1.11         5.00 o
  20   3   7          0.30          0.19         2.49 o
 -20   4   7          0.70          2.34         4.45 o
 -19   4   7          1.14         -2.06         4.48 o
 -18   4   7          2.54          4.79         3.87 o
 -17   4   7          7.16          3.95         4.31 o
 -16   4   7          0.44         -3.22         3.90 o
 -15   4   7         10.42         21.83         6.25 o
 -14   4   7         15.78         20.25         6.38 o
 -13   4   7         37.04         39.60         4.48 o
 -12   4   7         26.36         26.04         7.09 o
 -11   4   7         71.63         78.00         9.27 o
 -10   4   7        106.24        112.45         6.16 o
  -9   4   7        111.76        121.88         4.57 o
  -8   4   7         59.23         53.22         2.97 o
  -7   4   7         33.73         37.28         2.19 o
  -6   4   7         85.37         88.45         2.65 o
  -5   4   7        116.35        126.79         3.63 o
  -4   4   7          9.90          7.71         0.97 o
  -3   4   7         85.76         98.38         3.39 o
  -2   4   7          2.77          5.90         1.91 o
  -1   4   7        292.86        317.14        10.22 o
   0   4   7         19.42         24.01         2.25 o
   1   4   7         53.87         47.96         4.17 o
   2   4   7        356.06        338.76        11.00 o
   3   4   7          0.55         -0.19         2.31 o
   4   4   7         56.78         65.77         4.88 o
   5   4   7          0.05          4.04         2.25 o
   6   4   7         44.91         43.01         4.53 o
   7   4   7         16.11         17.59         8.33 o
   8   4   7        112.05        112.87        10.52 o
   9   4   7         14.85         21.26         5.22 o
  10   4   7          0.62          3.38         3.14 o
  11   4   7          5.39          5.92         3.82 o
  12   4   7         13.25         16.62         5.29 o
  13   4   7          1.34          6.75         3.80 o
  14   4   7          3.88          5.76         3.84 o
  15   4   7          0.01         -5.77         5.77 o
  16   4   7          1.34          1.41         3.68 o
  17   4   7          2.93         -0.70         2.94 o
  18   4   7          0.07          5.61         5.07 o
  19   4   7          1.72          8.32         6.03 o
 -19   5   7          4.35         10.47         4.56 o
 -18   5   7          0.97          9.58         5.86 o
 -17   5   7          1.64          3.96         4.45 o
 -16   5   7          8.60         11.00         5.63 o
 -15   5   7          0.54         -2.09         3.52 o
 -14   5   7          0.50         -0.94         3.72 o
 -13   5   7          9.90         10.57         4.36 o
 -12   5   7        190.69        199.31        15.58 o
 -11   5   7        351.78        374.68        20.72 o
 -10   5   7        164.44        160.70        13.48 o
  -9   5   7        256.95        236.58         8.20 o
  -8   5   7          8.51          7.84         5.00 o
  -7   5   7         13.34         21.93         2.67 o
  -6   5   7        300.90        312.30         8.62 o
  -5   5   7          1.46         -0.38         1.54 o
  -4   5   7         70.83         67.07         4.15 o
  -3   5   7         46.41         46.85         3.62 o
  -2   5   7         27.34         21.19         3.11 o
  -1   5   7        247.63        252.74        14.47 o
   0   5   7          9.23          9.97         3.50 o
   1   5   7        451.33        483.17        13.97 o
   2   5   7         57.33         49.78         6.45 o
   3   5   7        345.21        375.75        13.73 o
   4   5   7       1162.02       1160.48        21.26 o
   5   5   7          0.02          1.07         2.37 o
   6   5   7        383.96        386.49        19.46 o
   7   5   7          7.10          7.32         3.04 o
   8   5   7         82.06         86.30         6.63 o
   9   5   7         28.65         35.26         6.73 o
  10   5   7          0.13         -1.94         3.15 o
  11   5   7         20.77         20.76         6.33 o
  12   5   7          0.05          6.12         4.97 o
  13   5   7          0.20          4.30         4.45 o
  14   5   7          2.41          3.96         4.41 o
  15   5   7         21.00         29.57         7.27 o
  16   5   7          8.44          1.22         4.24 o
  17   5   7          0.10         -5.02         5.02 o
  18   5   7          0.03          1.17         4.20 o
 -18   6   7          2.57          2.18         3.46 o
 -17   6   7          1.17         10.33         5.51 o
 -16   6   7          2.63          0.84         4.07 o
 -15   6   7          1.55         -0.70         3.50 o
 -14   6   7          0.02         -3.53         4.30 o
 -13   6   7          2.58          1.07         2.71 o
 -12   6   7          4.46          6.45         4.37 o
 -11   6   7          7.75         15.50         5.15 o
 -10   6   7          0.18         -0.53         3.39 o
  -9   6   7        119.90        122.70         8.47 o
  -8   6   7          6.07         10.41         3.08 o
  -7   6   7        101.92        105.78         5.38 o
  -6   6   7         15.74         12.92         2.23 o
  -5   6   7          3.25         -0.44         2.95 o
  -4   6   7          4.87          6.67         2.10 o
  -3   6   7          5.03          1.77         1.75 o
  -2   6   7         27.19         16.62         2.46 o
  -1   6   7         74.31         90.17         6.49 o
   0   6   7         83.62         78.07         5.17 o
   1   6   7         71.24         89.08         6.78 o
   2   6   7        463.64        426.98        13.31 o
   3   6   7         87.28         80.47         6.19 o
   4   6   7         14.76          3.57         2.28 o
   5   6   7          4.70          3.69         5.11 o
   6   6   7         99.49         80.66         6.51 o
   7   6   7         15.00         11.45         3.96 o
   8   6   7         17.89         21.30         3.90 o
   9   6   7         14.00         17.21         4.72 o
  10   6   7          0.92          1.91         3.27 o
  11   6   7         29.81         29.07         6.84 o
  12   6   7         10.74          6.31         4.57 o
  13   6   7          1.13          3.46         3.60 o
  14   6   7         41.32         38.34         8.15 o
  15   6   7          6.66         12.69         6.26 o
  16   6   7          0.00         -1.37         3.56 o
  17   6   7          1.33         -6.34         6.34 o
 -17   7   7          0.61          0.08         4.12 o
 -16   7   7          0.18          5.06         4.89 o
 -15   7   7          0.09          3.58         3.58 o
 -14   7   7          0.06         -1.02         3.26 o
 -13   7   7          6.29          6.18         4.38 o
 -12   7   7          5.15          1.39         2.74 o
 -11   7   7          2.22          3.89         3.48 o
 -10   7   7         19.27         20.09         4.11 o
  -9   7   7         99.92        103.77        11.39 o
  -8   7   7         11.91         18.60         3.92 o
  -7   7   7        179.66        201.73        10.79 o
  -6   7   7          0.69          3.16         4.89 o
  -5   7   7          4.85          0.99         1.67 o
  -4   7   7         56.30         57.35         4.41 o
  -3   7   7          0.33         -1.27         1.43 o
  -2   7   7          2.92         -1.86         1.86 o
  -1   7   7          2.87          0.00         2.96 o
   0   7   7         92.67         89.46         4.98 o
   1   7   7         16.12         19.94         5.25 o
   2   7   7        397.87        350.33        20.55 o
   3   7   7          3.83          4.94         4.04 o
   4   7   7         14.33         18.10         3.63 o
   5   7   7          8.11         11.27         2.98 o
   6   7   7         14.42         16.86         3.81 o
   7   7   7          0.09          3.64         4.88 o
   8   7   7         19.20         29.14         4.52 o
   9   7   7          0.27         -1.93         2.18 o
  10   7   7         28.24         28.87         6.92 o
  11   7   7          0.02          0.61         3.71 o
  12   7   7          6.23          0.13         3.75 o
  13   7   7          7.30         18.28         6.73 o
  14   7   7          3.64         11.20         6.10 o
  15   7   7          4.40          1.14         3.88 o
 -15   8   7          0.12          7.39         4.69 o
 -14   8   7          1.90          8.84         4.99 o
 -13   8   7          0.44         -4.18         4.28 o
 -12   8   7          0.37          4.77         4.15 o
 -11   8   7          0.34          0.95         2.98 o
 -10   8   7         10.30         13.12         4.51 o
  -9   8   7          0.01          4.07         3.85 o
  -8   8   7          3.05          3.65         2.67 o
  -7   8   7          0.92         -1.74         2.38 o
  -6   8   7          2.21          3.95         2.89 o
  -5   8   7          0.27         -2.39         2.39 o
  -4   8   7         15.36         11.00         3.16 o
  -3   8   7          2.40          0.67         2.27 o
  -2   8   7          8.79          8.37         2.19 o
  -1   8   7         13.91          7.63         2.77 o
   0   8   7         19.05         15.22         2.96 o
   1   8   7          2.91          2.31         1.90 o
   2   8   7          6.50         12.52         5.77 o
   3   8   7          9.06          4.99         3.24 o
   4   8   7          5.47          5.19         2.70 o
   5   8   7          2.23          1.62         2.95 o
   6   8   7         30.28         30.42         4.71 o
   7   8   7          0.03          1.97         4.70 o
   8   8   7          1.86          2.55         2.78 o
   9   8   7         28.76         32.74         5.14 o
  10   8   7         29.50         37.90         5.63 o
  11   8   7          3.09          1.07         2.86 o
  12   8   7         58.80         58.94        10.22 o
  13   8   7         95.56        104.20        13.50 o
 -10   9   7          2.18          7.30         5.29 o
  -9   9   7         12.58         18.32         6.93 o
  -8   9   7          1.73          0.23         4.29 o
  -7   9   7         20.11         29.91         7.94 o
  -6   9   7          0.17          2.31         4.46 o
  -5   9   7          2.57         -5.80         5.80 o
  -4   9   7          4.40          3.65         4.10 o
  -3   9   7          1.50          5.08         4.82 o
  -2   9   7          4.16          3.73         3.83 o
  -1   9   7          0.98         -2.48         3.26 o
   0   9   7          3.81          0.01         2.77 o
   1   9   7         18.35         22.28         3.81 o
   2   9   7          1.00         -0.82         2.91 o
   3   9   7          0.18         -2.47         2.47 o
   4   9   7         19.95         20.12         6.57 o
   5   9   7          0.02         -3.50         4.07 o
   6   9   7          0.90          2.09         4.13 o
   7   9   7          0.00          0.51         3.84 o
   8   9   7          4.83          7.70         3.31 o
   9   9   7         18.55         23.88         7.96 o
  10   9   7          8.43          7.35         3.26 o
  11   9   7          0.62         -0.36         3.17 o
  -5  10   7          0.59         -3.84         4.37 o
  -4  10   7          1.42         -4.59         4.59 o
  -3  10   7          9.95          8.59         3.88 o
  -2  10   7          1.77         -3.19         3.19 o
  -1  10   7          6.30          5.88         3.45 o
   0  10   7          5.70          5.48         5.19 o
   1  10   7          0.65          0.19         4.69 o
   2  10   7          2.02         -7.52         8.23 o
   3  10   7          2.81          0.51         2.20 o
   4  10   7          3.42         -3.32         3.32 o
   5  10   7          5.09          2.13         4.39 o
 -22   0   8          0.74         -0.18         3.86 o
 -21   0   8          5.22          3.33         3.64 o
 -20   0   8          0.10          1.92         3.30 o
 -19   0   8          0.30          6.69         4.75 o
 -18   0   8          0.57         -4.44         4.44 o
 -17   0   8          0.06          1.75         3.04 o
 -16   0   8         21.81         12.88         4.98 o
 -15   0   8          6.58          5.14         3.12 o
 -14   0   8          2.81          4.88         3.47 o
 -13   0   8         81.88         66.54         8.20 o
 -12   0   8        685.43        687.00        25.56 o
 -11   0   8          1.88          3.41         3.16 o
 -10   0   8         35.48         23.62         4.56 o
  -9   0   8          8.07          3.54         2.89 o
  -8   0   8        195.12        212.38        12.38 o
  -7   0   8         17.33          7.93         2.77 o
  -6   0   8        308.10        275.54         8.90 o
  -5   0   8          5.99          1.06         2.20 o
  -4   0   8       1320.06       1453.64        26.80 o
  -3   0   8        731.41        794.16        10.03 o
  -2   0   8        103.92         97.93         2.89 o
  -1   0   8       1128.05       1236.41        25.03 o
   0   0   8         14.43          8.85         2.21 o
   1   0   8          3.44          2.56         1.22 o
   2   0   8       2818.45       2769.33        23.87 o
   3   0   8        258.06        276.98         5.80 o
   4   0   8        105.94         85.71         7.14 o
   5   0   8        362.70        344.59        14.84 o
   6   0   8        303.59        274.30        13.24 o
   7   0   8         83.63         92.89         8.14 o
   8   0   8          8.11          8.38         3.57 o
   9   0   8        450.49        443.48        18.03 o
  10   0   8        125.29        135.02        10.32 o
  11   0   8         10.45          7.56         2.90 o
  12   0   8          0.10         -2.91         2.91 o
  13   0   8         52.03         59.33         7.82 o
  14   0   8          7.89          7.30         3.57 o
  15   0   8         85.26         85.35         9.61 o
  16   0   8         32.11         33.49         6.28 o
  17   0   8         29.11         44.55         9.21 o
  18   0   8          0.05          3.77         4.40 o
  19   0   8          5.99          6.57         4.97 o
  20   0   8          7.97          8.55         4.74 o
 -23   1   8          2.33          3.12         3.73 o
 -22   1   8          8.50          5.51         2.64 o
 -21   1   8          1.83         -5.78         5.78 o
 -20   1   8         19.36         21.75         4.49 o
 -19   1   8         22.26         22.71         4.53 o
 -18   1   8          9.15          4.81         9.62 o
 -17   1   8         52.64         61.62         6.59 o
 -16   1   8         10.53         14.78         2.44 o
 -15   1   8         39.95         38.86         3.67 o
 -14   1   8          4.49          4.28         1.51 o
 -13   1   8          1.25          4.85         1.60 o
 -12   1   8        166.90        146.51         5.98 o
 -11   1   8        594.00        606.27        11.28 o
 -10   1   8        583.97        592.48        10.49 o
  -9   1   8        123.60        124.86         4.51 o
  -8   1   8        212.77        201.57         5.41 o
  -7   1   8        113.06        115.64         4.89 o
  -6   1   8        278.04        292.53         7.51 o
  -5   1   8          3.78         -0.08         1.75 o
  -4   1   8        396.17        389.20         7.38 o
  -3   1   8       1487.70       1581.27        14.16 o
  -2   1   8        202.43        158.33         4.95 o
  -1   1   8          2.52          4.90         1.72 o
   0   1   8       2087.30       2041.56        20.75 o
   1   1   8          3.30          1.99         1.66 o
   2   1   8        760.54        723.61        10.92 o
   3   1   8        645.04        618.65         7.94 o
   4   1   8        133.39        146.49         4.15 o
   5   1   8         15.97         18.50         2.14 o
   6   1   8         10.16          6.68         1.36 o
   7   1   8          7.06          9.37         1.94 o
   8   1   8        828.61        859.68        14.18 o
   9   1   8         17.33         20.06         2.65 o
  10   1   8         15.93         19.35         2.63 o
  11   1   8         20.53         24.47         2.93 o
  12   1   8          1.57          3.47         1.82 o
  13   1   8         26.18         28.27         2.90 o
  14   1   8          0.86          0.56         1.65 o
  15   1   8          7.03          3.24         2.30 o
  16   1   8         23.00         28.04         3.93 o
  17   1   8         11.26         13.64         3.62 o
  18   1   8          5.19          4.48         3.44 o
  19   1   8          0.54         -0.76         4.53 o
  20   1   8          1.40         -1.20         3.75 o
 -22   2   8          0.16          0.38         3.24 o
 -21   2   8          0.62          1.77         2.29 o
 -20   2   8          0.42          0.02         2.24 o
 -19   2   8          0.29          0.90         3.32 o
 -18   2   8          0.14         -2.83         3.53 o
 -17   2   8          0.03          1.34         2.67 o
 -16   2   8          2.92          2.91         2.51 o
 -15   2   8          3.59          3.95         1.64 o
 -14   2   8          9.70          7.98         1.91 o
 -13   2   8          0.02          1.89         3.76 o
 -12   2   8        137.19        156.31         8.48 o
 -11   2   8        270.26        261.28        10.52 o
 -10   2   8         15.94         19.23         4.30 o
  -9   2   8        101.00         95.91         5.99 o
  -8   2   8        260.69        258.13         7.15 o
  -7   2   8         67.08         78.11         3.98 o
  -6   2   8         18.22         19.43         2.04 o
  -5   2   8         55.44         70.10         4.29 o
  -4   2   8         11.81          6.92         0.93 o
  -3   2   8         67.69         61.60         4.78 o
  -2   2   8         96.63         57.30         2.93 o
  -1   2   8        363.83        369.94         7.14 o
   0   2   8       1706.89       1754.61        12.99 o
   1   2   8        165.17        183.34         6.75 o
   2   2   8          5.65          4.99         1.12 o
   3   2   8        392.19        376.71         7.47 o
   4   2   8        495.24        455.58        11.68 o
   5   2   8         64.85         69.03         4.04 o
   6   2   8         86.95         98.07         4.73 o
   7   2   8         72.93         74.63         5.31 o
   8   2   8        152.53        136.86         5.20 o
   9   2   8          0.91          2.33         1.43 o
  10   2   8         33.50         34.61         3.31 o
  11   2   8         40.73         39.41         3.58 o
  12   2   8         21.08         22.56         2.91 o
  13   2   8          1.57          2.02         1.68 o
  14   2   8         21.68         24.62         4.48 o
  15   2   8          1.55         -0.61         2.60 o
  16   2   8          4.71          4.89         2.31 o
  17   2   8         10.10         12.01         3.17 o
  18   2   8          1.26          2.72         3.20 o
  19   2   8          5.10          3.21         3.15 o
  20   2   8          0.06         -2.27         4.45 o
 -21   3   8          0.61          1.40         3.43 o
 -20   3   8          0.98          5.73         4.83 o
 -19   3   8          0.00         -0.34         4.20 o
 -18   3   8          0.23         -2.93         2.93 o
 -17   3   8          2.93          2.81         2.29 o
 -16   3   8          2.63          3.56         2.20 o
 -15   3   8          0.95         -1.22         3.70 o
 -14   3   8         13.46          5.77         2.30 o
 -13   3   8          2.52         -3.21         3.21 o
 -12   3   8         12.36         21.49         3.53 o
 -11   3   8        218.22        246.96        10.02 o
 -10   3   8          0.60          1.49         3.13 o
  -9   3   8         25.71         29.48         2.64 o
  -8   3   8          0.19         -0.47         1.35 o
  -7   3   8         81.03         77.49         3.83 o
  -6   3   8         24.98         18.96         2.34 o
  -5   3   8        281.41        306.97         6.32 o
  -4   3   8        145.04        146.38         6.18 o
  -3   3   8        110.30        105.80         8.38 o
  -2   3   8        110.02        124.02         5.64 o
  -1   3   8        324.84        344.81         9.59 o
   0   3   8         64.92         60.38         4.22 o
   1   3   8        119.65        120.30         5.92 o
   2   3   8          9.74         11.88         2.55 o
   3   3   8        159.39        149.04         5.32 o
   4   3   8          4.48          6.10         1.62 o
   5   3   8         16.79         17.91         2.18 o
   6   3   8         51.05         59.72         4.40 o
   7   3   8          0.15         -0.61         1.54 o
   8   3   8          6.57          7.29         1.88 o
   9   3   8        100.62        106.73         5.21 o
  10   3   8         15.92         10.02         2.03 o
  11   3   8          0.65         -1.46         1.46 o
  12   3   8         42.48         36.75         5.09 o
  13   3   8          2.93          0.75         6.04 o
  14   3   8          5.24         -1.74         3.04 o
  15   3   8          6.15         -3.42         3.42 o
  16   3   8          3.79          1.53         2.87 o
  17   3   8          1.83         -2.01         3.32 o
  18   3   8         11.05          8.11         3.87 o
  19   3   8         12.87         11.03         6.19 o
  20   3   8          7.36          4.60         3.11 o
  21   3   8          1.74          1.23         3.61 o
 -20   4   8          1.82         -1.27         4.01 o
 -19   4   8          2.09          3.07         3.93 o
 -18   4   8          0.78          4.92         4.78 o
 -17   4   8          2.60          6.86         4.86 o
 -16   4   8          0.68         -4.33         4.33 o
 -15   4   8          0.62         -2.73         3.89 o
 -14   4   8          1.17          2.12         3.93 o
 -13   4   8         16.64         15.34         5.46 o
 -12   4   8          5.40          0.58         1.57 o
 -11   4   8          2.62         -0.19         2.07 o
 -10   4   8        145.00        153.62         5.59 o
  -9   4   8         23.33         22.20         2.26 o
  -8   4   8         64.16         69.60         3.57 o
  -7   4   8         11.00          8.40         1.37 o
  -6   4   8         23.99         30.10         2.07 o
  -5   4   8        164.94        143.57         4.20 o
  -4   4   8         27.22         28.61         2.11 o
  -3   4   8        135.13        134.32         6.58 o
  -2   4   8        183.43        174.80         7.62 o
  -1   4   8        168.00        172.61         7.75 o
   0   4   8          0.39         -1.08         1.63 o
   1   4   8        287.84        275.37         9.91 o
   2   4   8        992.41        941.97        18.45 o
   3   4   8         46.62         59.39         6.07 o
   4   4   8        310.60        306.80        10.64 o
   5   4   8        127.71        155.14         7.71 o
   6   4   8       2239.06       2224.80        28.57 o
   7   4   8         54.98         75.84         9.59 o
   8   4   8         95.22        120.35        11.36 o
   9   4   8         68.00         72.93         4.60 o
  10   4   8          5.93          3.03         3.09 o
  11   4   8          0.21          0.55         3.66 o
  12   4   8        133.58        136.15        13.35 o
  13   4   8          0.34          1.36         3.86 o
  14   4   8          5.43          0.79         3.74 o
  15   4   8          1.95          4.39         3.22 o
  16   4   8          1.10          3.73         4.31 o
  17   4   8          3.18          1.89         3.60 o
  18   4   8          0.01          2.54         4.72 o
  19   4   8          8.50          7.79         5.67 o
 -19   5   8         10.96         13.23         5.81 o
 -18   5   8          3.78         11.69         5.96 o
 -17   5   8         14.24         11.49         5.40 o
 -16   5   8         12.28         22.12         7.10 o
 -15   5   8          0.42         -1.01         2.69 o
 -14   5   8          1.84          1.56         3.38 o
 -13   5   8          0.40         -2.67         4.24 o
 -12   5   8          0.01         -1.79         4.16 o
 -11   5   8         50.12         49.23         8.13 o
 -10   5   8         45.58         36.35         6.82 o
  -9   5   8          0.04          1.88         4.96 o
  -8   5   8          6.52          6.73         2.97 o
  -7   5   8        152.40        152.53         6.32 o
  -6   5   8        202.79        228.46         7.67 o
  -5   5   8          2.98          2.98         1.87 o
  -4   5   8          0.04         -1.69         1.69 o
  -3   5   8          9.78         11.88         2.72 o
  -2   5   8         14.74         16.82         2.84 o
  -1   5   8         43.92         38.60         4.32 o
   0   5   8          6.74         -0.44         2.84 o
   1   5   8        108.01        113.91        15.35 o
   2   5   8        407.76        369.56        12.76 o
   3   5   8        343.39        358.38        12.68 o
   4   5   8          0.09          1.75         6.84 o
   5   5   8        124.74        115.74         7.17 o
   6   5   8        220.14        242.19        10.48 o
   7   5   8         25.60         21.81         3.85 o
   8   5   8          4.85          6.85         2.84 o
   9   5   8         10.98          8.36         4.39 o
  10   5   8          0.61          0.77         3.16 o
  11   5   8          1.22         -1.95         3.07 o
  12   5   8         31.54         41.69         8.18 o
  13   5   8          1.89          2.56         3.12 o
  14   5   8          0.50         -1.31         2.92 o
  15   5   8          9.11          8.30         5.11 o
  16   5   8         19.69         26.21         7.80 o
  17   5   8          3.68          3.30         5.03 o
 -18   6   8          2.50          1.23         3.81 o
 -17   6   8          1.09          1.58         4.71 o
 -16   6   8          1.53          3.15         3.18 o
 -15   6   8          1.88          1.96         3.56 o
 -14   6   8          3.33          4.58         3.80 o
 -13   6   8          0.00          9.31         5.27 o
 -12   6   8          0.41          1.61         3.45 o
 -11   6   8          4.94          1.23         2.97 o
 -10   6   8          5.36          3.38         3.53 o
  -9   6   8          5.61          4.22         2.71 o
  -8   6   8          5.51          6.58         6.93 o
  -7   6   8        161.81        157.63         6.74 o
  -6   6   8        200.04        228.30         8.09 o
  -5   6   8          0.42         -1.47         1.73 o
  -4   6   8         29.72         21.45         2.61 o
  -3   6   8        224.20        235.26         8.49 o
  -2   6   8        159.22        165.66         7.24 o
  -1   6   8        119.49        120.24         7.56 o
   0   6   8         15.25          9.37         1.91 o
   1   6   8         27.50         24.52         3.94 o
   2   6   8          4.38          5.36         2.72 o
   3   6   8         41.27         42.42         5.02 o
   4   6   8         29.24         34.21         4.37 o
   5   6   8          0.64         -1.62         2.14 o
   6   6   8          3.23          2.84         2.39 o
   7   6   8          7.64         12.75         3.46 o
   8   6   8         25.58         25.83         4.40 o
   9   6   8          5.82          5.33         4.10 o
  10   6   8          0.48          2.22         3.63 o
  11   6   8         10.13          8.97         3.67 o
  12   6   8         25.31         32.87         7.64 o
  13   6   8          4.38         15.61         5.75 o
  14   6   8         20.10         14.73         6.00 o
  15   6   8         16.08         36.05         8.75 o
  16   6   8          0.47          7.30         4.90 o
 -16   7   8          6.38         12.09         5.50 o
 -15   7   8          2.55          2.42         2.99 o
 -14   7   8          0.17          4.11         4.67 o
 -13   7   8          9.91          8.18         4.31 o
 -12   7   8          5.76          7.51         4.39 o
 -11   7   8         23.47         21.16         5.89 o
 -10   7   8          0.41          1.16         5.55 o
  -9   7   8         15.79         17.05         4.01 o
  -8   7   8         57.48         57.79         6.31 o
  -7   7   8         34.94         33.96         4.78 o
  -6   7   8         36.93         36.68         4.99 o
  -5   7   8         60.56         68.11         4.82 o
  -4   7   8          0.69         -0.63         1.62 o
  -3   7   8          2.24          3.01         1.64 o
  -2   7   8         58.98         57.56         6.17 o
  -1   7   8          0.24         -1.99         1.99 o
   0   7   8          0.12          0.15         2.24 o
   1   7   8         68.37         72.22         5.55 o
   2   7   8         26.28         32.53         4.98 o
   3   7   8         16.67         18.88         3.80 o
   4   7   8         33.43         34.63         4.52 o
   5   7   8          4.45         -3.29         3.49 o
   6   7   8         13.07         14.52         3.58 o
   7   7   8          1.68          1.56         1.97 o
   8   7   8         13.34         11.41         4.80 o
   9   7   8          0.74          6.42         3.17 o
  10   7   8          0.24         -1.81         3.38 o
  11   7   8          3.87          8.20         4.92 o
  12   7   8          0.02          0.84         4.14 o
  13   7   8          0.84          7.70         5.34 o
  14   7   8          7.25         10.42         5.17 o
  15   7   8          0.05          2.71         3.53 o
 -15   8   8          0.08         -0.22         3.80 o
 -14   8   8          4.69         13.26         6.04 o
 -13   8   8          0.13         -4.60         4.60 o
 -12   8   8          1.79         -3.35         3.35 o
 -11   8   8          0.93          9.34         4.63 o
 -10   8   8          3.89          2.52         6.67 o
  -9   8   8          0.43         -1.54         2.58 o
  -8   8   8         30.72         34.36         6.25 o
  -7   8   8          2.24          3.37         3.39 o
  -6   8   8          0.32         -1.47         2.14 o
  -5   8   8          3.08          1.75         2.33 o
  -4   8   8          0.10         -0.02         4.97 o
  -3   8   8          5.24          1.92         4.87 o
  -2   8   8          0.02         -1.74         1.74 o
  -1   8   8          3.54          2.26         2.33 o
   0   8   8         30.02         35.94         4.23 o
   1   8   8          6.83          0.80         2.20 o
   2   8   8         40.69         36.58         4.29 o
   3   8   8          0.42         -1.99         6.37 o
   4   8   8          1.57         -1.36         3.90 o
   5   8   8          3.25          1.49         2.27 o
   6   8   8          0.23         -0.16         2.17 o
   7   8   8          2.44         -0.50         5.15 o
   8   8   8          3.15          0.80         2.55 o
   9   8   8         19.08         17.84         4.84 o
  10   8   8          0.52         -0.77         4.05 o
  11   8   8          5.23          3.18         3.66 o
  12   8   8         10.60         12.64         5.53 o
  13   8   8         11.22         14.92         5.83 o
 -10   9   8          1.11          3.35         4.29 o
  -9   9   8          0.14          4.44         4.53 o
  -8   9   8          8.41         10.66         5.49 o
  -7   9   8         22.03         29.64         7.86 o
  -6   9   8          5.80          4.65         4.28 o
  -5   9   8          6.04          5.73         4.89 o
  -4   9   8         33.53         43.96         9.13 o
  -3   9   8          2.06          0.81         3.01 o
  -2   9   8          1.44         -0.36         3.06 o
  -1   9   8          0.30         -4.58         4.58 o
   0   9   8          0.61         -1.33         2.43 o
   1   9   8         27.58         29.37         4.06 o
   2   9   8          5.04          2.46         3.68 o
   3   9   8          7.03          5.91         2.64 o
   4   9   8         47.47         54.46         6.57 o
   5   9   8         26.98         27.52         5.20 o
   6   9   8          0.14          1.87         3.69 o
   7   9   8          0.30          4.45         4.59 o
   8   9   8          2.55          4.52         4.18 o
   9   9   8         15.04         22.12         4.74 o
  10   9   8          0.41         -0.21         2.45 o
  11   9   8          1.71         -1.22         3.95 o
  -5  10   8          1.26          2.50         3.73 o
  -4  10   8          0.75         -3.37         3.37 o
  -3  10   8          2.87         -1.29         5.24 o
  -2  10   8          0.00         -4.48         4.48 o
  -1  10   8         13.45         14.52         4.36 o
   0  10   8          1.24         14.67         4.68 o
   1  10   8          6.43          1.28         2.30 o
   2  10   8          9.76          5.15         3.02 o
   3  10   8          1.04         -3.01         3.01 o
   4  10   8          3.19          2.88         2.47 o
   5  10   8          1.47         -4.26         4.88 o
   6  10   8          3.40          0.05         4.22 o
 -23   1   9          1.96         -1.25         2.78 o
 -22   1   9          2.42         13.72         4.52 o
 -21   1   9          3.37          0.90         7.57 o
 -20   1   9          3.32          3.58         4.08 o
 -19   1   9          2.22          0.94         3.88 o
 -18   1   9          2.68          1.85         2.55 o
 -17   1   9          8.03          2.48         3.59 o
 -16   1   9          1.32          2.91         2.67 o
 -15   1   9          5.88          3.95         4.41 o
 -14   1   9          9.20          7.43         4.23 o
 -13   1   9         19.88         22.24         2.55 o
 -12   1   9        231.35        224.04         7.22 o
 -11   1   9         10.77          8.43         2.04 o
 -10   1   9          4.74          2.16         5.39 o
  -9   1   9         21.82         20.26         3.44 o
  -8   1   9         25.03         19.66         2.41 o
  -7   1   9        134.40        148.86         5.77 o
  -6   1   9        122.79        124.94         5.34 o
  -5   1   9          0.27         -0.67         1.61 o
  -4   1   9        221.34        231.30         5.91 o
  -3   1   9          3.26          1.43         0.98 o
  -2   1   9         38.44         33.09         2.21 o
  -1   1   9          3.75          3.60         0.77 o
   0   1   9         13.52         16.67         2.83 o
   1   1   9        109.19        104.61         3.70 o
   2   1   9        492.33        541.54         9.96 o
   3   1   9         23.43         21.81         2.46 o
   4   1   9        157.60        157.27         4.43 o
   5   1   9         13.08         14.72         2.12 o
   6   1   9        150.72        158.19         6.81 o
   7   1   9         20.47         22.61         2.66 o
   8   1   9         25.95         28.66         3.13 o
   9   1   9         22.18         21.71         3.05 o
  10   1   9         14.31         10.69         2.26 o
  11   1   9         14.59         18.22         2.79 o
  12   1   9         49.90         45.22         4.04 o
  13   1   9          0.13         -0.80         1.70 o
  14   1   9         28.50         31.77         3.76 o
  15   1   9          0.55          3.53         1.96 o
  16   1   9          9.54         12.97         3.38 o
  17   1   9          5.31          9.53         3.71 o
  18   1   9          1.17          1.69         2.68 o
  19   1   9          2.59          8.66         5.37 o
  20   1   9          5.86          0.44         4.77 o
 -21   2   9          0.74          7.28         3.19 o
 -20   2   9          0.15         -1.01         2.58 o
 -19   2   9          0.05         -3.16         3.16 o
 -18   2   9          0.00         -2.79         2.79 o
 -17   2   9          2.58          2.55         2.14 o
 -16   2   9         24.18         28.55         4.55 o
 -15   2   9          7.77          3.87         2.74 o
 -14   2   9         43.80         47.36         5.31 o
 -13   2   9          2.66          4.03         3.35 o
 -12   2   9          0.24          0.34         2.44 o
 -11   2   9        236.94        240.66        10.36 o
 -10   2   9        230.83        227.56         9.63 o
  -9   2   9         25.85         30.61         2.94 o
  -8   2   9        343.73        368.72         9.07 o
  -7   2   9         81.45         85.18         4.37 o
  -6   2   9         51.21         53.48         3.56 o
  -5   2   9        260.22        277.38        12.71 o
  -4   2   9         70.60         71.46         6.77 o
  -3   2   9        355.96        367.44        14.97 o
  -2   2   9         80.10         73.61         3.32 o
  -1   2   9         84.10         87.76         3.56 o
   0   2   9        395.08        434.20         6.48 o
   1   2   9        397.49        391.37         7.58 o
   2   2   9          1.52          1.42         1.02 o
   3   2   9         49.68         45.58         3.95 o
   4   2   9         11.24         12.90         2.57 o
   5   2   9        215.36        209.12         8.40 o
   6   2   9         75.89         71.37         4.29 o
   7   2   9        142.85        130.78         5.80 o
   8   2   9         59.85         62.13         4.23 o
   9   2   9         65.55         71.82         5.61 o
  10   2   9         68.66         62.01         4.38 o
  11   2   9          6.15          4.83         1.88 o
  12   2   9         69.93         63.31         4.20 o
  13   2   9         32.20         23.34         2.68 o
  14   2   9          2.65         -0.13         2.15 o
  15   2   9          0.05         -2.42         2.42 o
  16   2   9         29.78         33.72         4.30 o
  17   2   9          0.02          6.15         3.45 o
  18   2   9         14.77         22.30        12.56 o
  19   2   9         24.61         25.74         5.18 o
 -20   3   9          2.97          0.66         4.13 o
 -19   3   9          7.73         14.66         6.00 o
 -18   3   9          7.09          6.83         5.16 o
 -17   3   9          3.13         -0.41         3.33 o
 -16   3   9         34.02         46.74         5.37 o
 -15   3   9         18.42         23.59         3.83 o
 -14   3   9         75.52         68.22         6.25 o
 -13   3   9          4.60          1.84         2.93 o
 -12   3   9         61.48         65.17         5.50 o
 -11   3   9          0.25         -0.15         1.99 o
 -10   3   9        499.66        460.15        14.61 o
  -9   3   9        280.62        278.09         7.89 o
  -8   3   9          4.14          3.46         1.52 o
  -7   3   9         97.17         90.72         4.43 o
  -6   3   9        186.89        195.61         4.61 o
  -5   3   9         43.78         44.12         2.15 o
  -4   3   9        551.92        597.46        12.62 o
  -3   3   9        374.79        353.38        13.16 o
  -2   3   9          0.31          0.54         1.57 o
  -1   3   9         77.71         68.89         4.53 o
   0   3   9        269.91        258.64         6.83 o
   1   3   9        113.29        119.32         4.80 o
   2   3   9        206.66        203.59         6.23 o
   3   3   9         58.48         59.95         3.57 o
   4   3   9        220.59        217.64         6.53 o
   5   3   9         82.01         87.29         5.67 o
   6   3   9         54.44         42.06         4.04 o
   7   3   9         64.51         72.42         5.08 o
   8   3   9          2.32         -3.57         4.12 o
   9   3   9          5.56          5.37         1.59 o
  10   3   9        173.46        169.70         6.25 o
  11   3   9          2.14          0.32         1.64 o
  12   3   9         62.79         52.13         5.98 o
  13   3   9         52.97         51.40         6.12 o
  14   3   9          2.11          0.01         2.89 o
  15   3   9          0.55         -0.71         4.59 o
  16   3   9          6.08          6.72         2.51 o
  17   3   9          0.63          2.47         2.39 o
  18   3   9          0.75          7.04         4.23 o
  19   3   9          2.38          8.32         3.05 o
  20   3   9          0.60          2.53         3.64 o
 -19   4   9          3.82          2.42         4.85 o
 -18   4   9          2.21         -2.70         4.11 o
 -17   4   9          6.23          4.53         4.32 o
 -16   4   9          5.80          7.95         4.90 o
 -15   4   9          8.26         10.65         5.21 o
 -14   4   9         29.43         26.05         6.28 o
 -13   4   9          0.48         -1.59         3.41 o
 -12   4   9          3.53         -0.43         4.18 o
 -11   4   9          0.10         -1.91         1.91 o
 -10   4   9          4.83          6.87         1.53 o
  -9   4   9        169.60        181.77         6.24 o
  -8   4   9         29.76         21.92         2.25 o
  -7   4   9        119.59        113.23         4.66 o
  -6   4   9          0.68         -0.30         1.05 o
  -5   4   9        328.18        342.71         6.93 o
  -4   4   9          0.67         -0.59         0.98 o
  -3   4   9         48.63         43.21         3.93 o
  -2   4   9        353.48        377.71        11.34 o
  -1   4   9          0.83         -1.94         1.94 o
   0   4   9          3.89          1.80         2.14 o
   1   4   9        210.18        222.12         9.99 o
   2   4   9        250.64        223.96         9.18 o
   3   4   9        139.70        148.39        11.55 o
   4   4   9        875.18        865.05        37.29 o
   5   4   9        327.35        368.36        12.23 o
   6   4   9        488.22        487.44        21.62 o
   7   4   9         99.33        112.26         5.62 o
   8   4   9          0.14         -1.35         1.38 o
   9   4   9          2.87          2.40         3.06 o
  10   4   9         37.69         49.08         8.38 o
  11   4   9          6.91         10.00         3.47 o
  12   4   9          0.02          3.15         4.29 o
  13   4   9         27.94         27.21         7.03 o
  14   4   9          1.36          8.11         4.83 o
  15   4   9          1.80          0.66         3.57 o
  16   4   9          1.66         -4.12         5.00 o
  17   4   9         17.03         19.09         6.55 o
  18   4   9          3.36          5.81         3.61 o
  19   4   9          0.23          4.42         4.07 o
 -18   5   9          3.95          5.15         4.92 o
 -17   5   9          0.19         -0.27         3.37 o
 -16   5   9          8.74         15.13         6.28 o
 -15   5   9          7.29          9.72         5.29 o
 -14   5   9          7.83          6.53         4.51 o
 -13   5   9          0.47          0.07         3.46 o
 -12   5   9         27.98         20.78         5.95 o
 -11   5   9          0.11         -5.66         5.66 o
 -10   5   9         75.04         91.91        11.03 o
  -9   5   9         40.47         40.82         4.26 o
  -8   5   9          2.56          2.02         2.17 o
  -7   5   9          1.59         -0.98         2.78 o
  -6   5   9         14.54         13.43         2.21 o
  -5   5   9          7.34          8.52         2.36 o
  -4   5   9          0.59         -2.22         2.22 o
  -3   5   9         17.62         30.09         3.79 o
  -2   5   9        248.64        262.88        10.51 o
  -1   5   9          3.84          1.04         2.39 o
   0   5   9          1.04         -0.75         2.14 o
   1   5   9          8.04          3.78         2.45 o
   2   5   9        602.13        584.62        16.06 o
   3   5   9         38.60         33.22        15.42 o
   4   5   9        132.71        124.46        18.24 o
   5   5   9        175.53        201.44         9.96 o
   6   5   9         33.91         23.60         3.94 o
   7   5   9          0.01          6.45         2.73 o
   8   5   9         57.57         52.08         8.11 o
   9   5   9          0.79          2.26         3.42 o
  10   5   9          4.57         -1.17         3.18 o
  11   5   9          0.87          1.40         3.60 o
  12   5   9         18.16         24.06         6.61 o
  13   5   9          3.03         -0.46         3.18 o
  14   5   9          3.25          4.54         4.50 o
  15   5   9          1.56          4.62         4.66 o
  16   5   9          1.19          0.63         3.72 o
  17   5   9          0.12          9.19         5.76 o
 -17   6   9          1.42          5.87         5.09 o
 -16   6   9          0.99         -1.28         3.64 o
 -15   6   9          0.56         -5.53         5.53 o
 -14   6   9          0.05         10.30         4.87 o
 -13   6   9          0.00         -2.12         3.70 o
 -12   6   9          0.04         -5.04         5.04 o
 -11   6   9          1.51          5.27         4.13 o
 -10   6   9         70.95         56.49         8.71 o
  -9   6   9          0.00          1.12         2.30 o
  -8   6   9         10.52          6.40         3.60 o
  -7   6   9        369.93        356.11        10.31 o
  -6   6   9         84.99         85.21         5.28 o
  -5   6   9          2.36          4.39         1.93 o
  -4   6   9         44.28         46.29         3.90 o
  -3   6   9         34.75         26.23         2.98 o
  -2   6   9          8.19         10.84         3.04 o
  -1   6   9         23.48         18.12         4.37 o
   0   6   9         34.05         33.52         3.41 o
   1   6   9         12.55          9.23         2.04 o
   2   6   9         30.17         30.83         4.48 o
   3   6   9        142.60        157.10         9.19 o
   4   6   9          3.83          0.96         2.94 o
   5   6   9         34.07         49.90         6.87 o
   6   6   9         64.28         61.73         5.98 o
   7   6   9          0.00          4.60         2.84 o
   8   6   9          3.28          3.46         3.28 o
   9   6   9          0.59         -0.23         3.46 o
  10   6   9         24.06         32.14         7.33 o
  11   6   9          9.39         10.21         5.57 o
  12   6   9         27.76         35.17         8.29 o
  13   6   9          4.49          9.80         5.06 o
  14   6   9         34.75         38.88         9.12 o
  15   6   9         45.49         81.45        12.69 o
  16   6   9          1.17         15.59         6.99 o
 -16   7   9          2.91          2.08         3.53 o
 -15   7   9          1.11          1.09         3.20 o
 -14   7   9          3.05          4.64         4.20 o
 -13   7   9          0.10          4.51         3.85 o
 -12   7   9          1.81         -4.68         4.68 o
 -11   7   9          1.20         -2.68         4.09 o
 -10   7   9         14.08          7.03         3.81 o
  -9   7   9          2.30          1.93         5.32 o
  -8   7   9          4.22          5.61         2.72 o
  -7   7   9          0.52          1.52         2.66 o
  -6   7   9         87.67         99.92         9.98 o
  -5   7   9          0.73         -2.12         2.12 o
  -4   7   9         14.20         15.59         2.60 o
  -3   7   9          2.22          1.60         1.85 o
  -2   7   9          0.79         -1.90         1.90 o
  -1   7   9          2.10         -1.94         1.94 o
   0   7   9         14.30          7.19         2.04 o
   1   7   9          1.57          1.48         2.00 o
   2   7   9          4.76          3.40         2.41 o
   3   7   9         47.28         49.68         5.71 o
   4   7   9          1.59          0.73         2.47 o
   5   7   9         15.27         16.65         3.67 o
   6   7   9         89.83         88.18        10.61 o
   7   7   9          7.90          7.14         3.15 o
   8   7   9          4.63          6.18         2.53 o
   9   7   9         12.84         15.49         3.88 o
  10   7   9          8.18          3.29         3.70 o
  11   7   9          1.55          1.77         3.19 o
  12   7   9          0.74          7.08         4.74 o
  13   7   9          0.01          2.58         3.92 o
  14   7   9         21.75         23.96         7.66 o
 -14   8   9          1.96          0.59         4.03 o
 -13   8   9          0.93          0.16         3.48 o
 -12   8   9          0.00         -1.52         3.69 o
 -11   8   9          0.06         -2.07         3.56 o
 -10   8   9          0.29         -0.57         3.40 o
  -9   8   9          6.41          9.32         5.97 o
  -8   8   9          5.75          3.61         5.79 o
  -7   8   9         33.90         40.16         7.82 o
  -6   8   9          0.29          1.80         2.84 o
  -5   8   9         85.97         99.56         8.16 o
  -4   8   9          8.97          4.47         2.64 o
  -3   8   9         13.63          9.45         6.47 o
  -2   8   9          0.16         -1.79         1.79 o
  -1   8   9         12.97         14.36         2.38 o
   0   8   9         15.44         16.91         2.84 o
   1   8   9          1.42         -2.10         2.17 o
   2   8   9         20.07         15.37         6.43 o
   3   8   9         27.25         32.58         7.18 o
   4   8   9         22.77         30.26         4.76 o
   5   8   9          0.04         -1.83         2.91 o
   6   8   9          5.70          8.02         4.59 o
   7   8   9          1.57          0.07         3.15 o
   8   8   9         23.77         20.89         4.40 o
   9   8   9          1.37          3.29         2.72 o
  10   8   9          0.00         -3.13         4.28 o
  11   8   9         13.31          8.87         4.70 o
  12   8   9         34.05         43.76         9.33 o
 -10   9   9          0.21          1.15         3.88 o
  -9   9   9          0.55         10.98         6.27 o
  -8   9   9         26.32         22.41         7.18 o
  -7   9   9         12.37         15.96         6.18 o
  -6   9   9          0.27         -3.09         4.60 o
  -5   9   9          6.56         -0.87         4.04 o
  -4   9   9         12.53         13.79         5.59 o
  -3   9   9          0.85         -2.01         2.94 o
  -2   9   9          0.12          1.84         2.75 o
  -1   9   9          0.23          1.18         2.26 o
   0   9   9          0.38          2.79         2.75 o
   1   9   9          1.27          1.17         2.08 o
   2   9   9          2.17         -4.17         4.29 o
   3   9   9          3.21         -2.13         2.46 o
   4   9   9         17.13         16.37         3.63 o
   5   9   9         13.32         12.66         4.92 o
   6   9   9          2.85          4.47         3.05 o
   7   9   9          2.07          0.17         6.61 o
   8   9   9          5.82          2.24         4.88 o
   9   9   9          0.13          3.96         3.84 o
  10   9   9          2.22          1.65         2.85 o
  -4  10   9          5.43          3.26         3.16 o
  -3  10   9          0.01         -2.53         3.74 o
  -2  10   9          1.89          0.15         5.55 o
  -1  10   9          9.02          7.88         3.60 o
   0  10   9          0.54          5.14         3.57 o
   1  10   9          0.26          0.86         2.88 o
   2  10   9          0.56          0.15         3.12 o
   3  10   9          0.17         -1.94         2.36 o
   4  10   9          0.11          4.96         3.14 o
   5  10   9          0.01         -2.48         4.19 o
 -22   0  10          2.15          7.36         4.57 o
 -21   0  10          0.90         11.63         6.20 o
 -20   0  10          3.46          8.87         5.84 o
 -19   0  10          9.24          9.77         4.70 o
 -18   0  10          7.34         14.73         5.43 o
 -17   0  10         34.93         48.71         8.66 o
 -16   0  10         18.61         19.14         5.65 o
 -15   0  10         88.83         97.18        11.29 o
 -14   0  10         19.61         23.85         5.68 o
 -13   0  10        121.80        126.01        11.86 o
 -12   0  10         92.94         76.69         9.14 o
 -11   0  10         52.29         58.30         7.88 o
 -10   0  10        252.77        255.08        15.24 o
  -9   0  10          4.09          7.54         2.35 o
  -8   0  10         86.95         79.31         4.14 o
  -7   0  10        335.80        339.92        11.42 o
  -6   0  10       1010.69        982.25        25.04 o
  -5   0  10        357.85        356.30        15.10 o
  -4   0  10         60.69         62.59         4.67 o
  -3   0  10         28.86         22.99         1.76 o
  -2   0  10         11.68         18.18         4.24 o
  -1   0  10       2516.48       2627.09        41.29 o
   0   0  10        412.66        480.83        18.23 o
   1   0  10         14.63         18.00         2.33 o
   2   0  10       1022.21       1001.00        15.79 o
   3   0  10         98.10         93.82         5.16 o
   4   0  10        414.26        424.49         7.15 o
   5   0  10        611.78        625.86        14.24 o
   6   0  10        105.37        104.77         9.54 o
   7   0  10          9.44          7.10         3.60 o
   8   0  10        111.79        106.50         9.70 o
   9   0  10          0.87          4.36         3.53 o
  10   0  10          6.58          7.40         3.39 o
  11   0  10          0.81          0.13         2.74 o
  12   0  10          0.56         -2.46         3.60 o
  13   0  10         38.18         26.62         5.91 o
  14   0  10         20.35         26.91         8.88 o
  15   0  10         11.05         18.59        10.76 o
  16   0  10         13.80         19.04         4.27 o
  17   0  10          7.97         17.95         6.30 o
  18   0  10          0.52         -0.92         3.35 o
  19   0  10          1.20          1.97         3.86 o
 -22   1  10          0.59          1.03         3.49 o
 -21   1  10         22.54         36.55         6.22 o
 -20   1  10          2.88          3.08         6.93 o
 -19   1  10          1.05          2.01         3.35 o
 -18   1  10         16.37         14.42         3.79 o
 -17   1  10          9.38          3.37         2.58 o
 -16   1  10          9.94         13.15         3.63 o
 -15   1  10         41.68         38.59         5.17 o
 -14   1  10         19.01         20.67         3.71 o
 -13   1  10         10.70         16.93         3.49 o
 -12   1  10         39.87         37.37         5.64 o
 -11   1  10          0.91         -1.81         2.40 o
 -10   1  10         83.13         76.82         5.82 o
  -9   1  10        917.20        907.43        34.76 o
  -8   1  10        101.93         86.19         4.72 o
  -7   1  10        334.11        349.31         9.35 o
  -6   1  10          1.77          0.33         2.34 o
  -5   1  10         22.10         21.00         3.01 o
  -4   1  10        132.76        147.77         4.99 o
  -3   1  10          9.93          6.61         1.16 o
  -2   1  10        263.73        305.30        10.15 o
  -1   1  10        195.95        191.78         4.66 o
   0   1  10          0.25         -1.43         2.11 o
   1   1  10        276.77        311.21        10.65 o
   2   1  10         70.78         74.62         4.00 o
   3   1  10        147.40        162.60         6.51 o
   4   1  10          7.63          6.97         1.06 o
   5   1  10         86.36         91.21         4.88 o
   6   1  10          7.88          7.68         1.87 o
   7   1  10         90.83         98.48         5.30 o
   8   1  10        246.36        238.18         8.14 o
   9   1  10          8.14          6.37         1.84 o
  10   1  10        176.41        180.01         7.57 o
  11   1  10         14.11          7.71         3.82 o
  12   1  10         27.77         26.83         3.33 o
  13   1  10          0.92          2.38         1.96 o
  14   1  10         13.26         10.83         2.50 o
  15   1  10         34.48         33.97         5.19 o
  16   1  10          9.60          9.90         3.81 o
  17   1  10          3.64          5.60         3.13 o
  18   1  10          1.06         -0.31         2.79 o
  19   1  10          1.30         -2.71         4.70 o
 -21   2  10          0.84          4.53         4.60 o
 -20   2  10          0.16         -3.72         3.72 o
 -19   2  10          2.88          4.21         4.93 o
 -18   2  10          8.26          9.82         3.16 o
 -17   2  10         16.23         22.42         4.36 o
 -16   2  10          3.30          7.20         3.11 o
 -15   2  10         12.35         10.54         2.98 o
 -14   2  10          6.26         -0.42         2.77 o
 -13   2  10         57.10         47.07         5.10 o
 -12   2  10         10.27          5.68         2.15 o
 -11   2  10          6.47          2.94         2.21 o
 -10   2  10         38.91         38.82         6.04 o
  -9   2  10        100.11        103.11         5.32 o
  -8   2  10        342.10        359.39         9.42 o
  -7   2  10        126.07        118.26         5.39 o
  -6   2  10          0.18         -2.20         2.20 o
  -5   2  10        184.61        170.19        10.83 o
  -4   2  10          3.01          0.88         2.34 o
  -3   2  10          2.02          0.95         2.05 o
  -2   2  10        146.30        136.83         4.59 o
  -1   2  10        205.84        226.27         5.68 o
   0   2  10          0.02         -0.84         0.84 o
   1   2  10         34.96         39.35         2.02 o
   2   2  10         17.66         20.33         2.42 o
   3   2  10         20.44         13.47         2.96 o
   4   2  10        207.01        203.24         8.89 o
   5   2  10        362.42        368.31         9.65 o
   6   2  10         80.54         98.94         5.42 o
   7   2  10         36.00         31.55         3.25 o
   8   2  10         14.01         12.56         2.36 o
   9   2  10          5.40          2.90         1.81 o
  10   2  10         66.38         78.02         5.07 o
  11   2  10          6.29          4.02         1.94 o
  12   2  10          4.26          3.09         1.57 o
  13   2  10         16.69         16.30         3.53 o
  14   2  10          5.45          5.20         2.66 o
  15   2  10          0.32         -2.82         2.82 o
  16   2  10          1.67          1.15         2.47 o
  17   2  10          1.46          5.87         3.33 o
  18   2  10         10.28         18.16         4.71 o
  19   2  10         11.41         14.07         4.51 o
 -20   3  10          0.30          5.79         4.73 o
 -19   3  10          0.79         -5.37         5.37 o
 -18   3  10          0.20          1.17         3.82 o
 -17   3  10          0.08          5.76         4.52 o
 -16   3  10          2.44          1.60         1.81 o
 -15   3  10          0.30          0.13         1.85 o
 -14   3  10          2.26          0.37         1.69 o
 -13   3  10          1.70          2.25         2.39 o
 -12   3  10          1.51         -1.70         5.10 o
 -11   3  10         15.13         13.25         2.89 o
 -10   3  10         37.28         26.06         2.70 o
  -9   3  10        208.87        205.28         7.08 o
  -8   3  10         89.39         81.98         4.60 o
  -7   3  10         12.06          6.26         1.86 o
  -6   3  10          3.98          5.05         1.51 o
  -5   3  10          4.33          4.44         0.87 o
  -4   3  10         34.89         32.90         3.23 o
  -3   3  10        161.36        151.82         8.42 o
  -2   3  10        306.16        303.99         9.07 o
  -1   3  10          1.06         -0.17         1.32 o
   0   3  10         13.53          9.43         1.31 o
   1   3  10         30.83         32.62         2.25 o
   2   3  10          0.58          0.82         1.26 o
   3   3  10        478.75        497.77         9.88 o
   4   3  10         86.80         80.88         4.27 o
   5   3  10         11.04         13.48         3.18 o
   6   3  10        327.99        277.20        10.48 o
   7   3  10          2.21          1.28         2.14 o
   8   3  10        145.22        130.95         7.35 o
   9   3  10        102.79         93.49         6.24 o
  10   3  10          6.95          1.05         1.73 o
  11   3  10         53.76         49.34         5.91 o
  12   3  10          6.53          4.92         4.16 o
  13   3  10          0.40         -2.93         2.97 o
  14   3  10         30.53         25.98         4.75 o
  15   3  10          0.00         -2.91         3.52 o
  16   3  10          0.00          3.04         3.00 o
  17   3  10          0.16          2.22         3.00 o
  18   3  10          0.64         -1.99         3.96 o
  19   3  10          0.23         -0.65         3.29 o
  20   3  10          0.16          1.14         3.48 o
 -19   4  10          1.03         -1.62         4.79 o
 -18   4  10          0.37         -0.72         2.97 o
 -17   4  10          0.11         -4.58         4.58 o
 -16   4  10          0.85          1.50         4.06 o
 -15   4  10          5.20          9.88         4.50 o
 -14   4  10          2.14          1.07         2.99 o
 -13   4  10          2.56          6.93         4.51 o
 -12   4  10          5.40          1.16         2.95 o
 -11   4  10         12.13         13.76         4.47 o
 -10   4  10         86.55         83.95         5.88 o
  -9   4  10          1.29          1.17         1.86 o
  -8   4  10        115.01        111.37         5.03 o
  -7   4  10         68.14         55.30         3.48 o
  -6   4  10          6.96         11.71         2.40 o
  -5   4  10         55.30         49.39         2.87 o
  -4   4  10         14.31         11.80         2.36 o
  -3   4  10         14.67         11.07         2.46 o
  -2   4  10          7.68          3.81         3.18 o
  -1   4  10         66.78         82.13         5.59 o
   0   4  10         19.76         17.12         2.13 o
   1   4  10        154.57        153.92         7.66 o
   2   4  10         24.35         11.37         2.44 o
   3   4  10        109.82        115.53         6.66 o
   4   4  10         38.99         47.53         8.25 o
   5   4  10        375.20        352.22        11.76 o
   6   4  10          6.05         12.29         3.06 o
   7   4  10          3.20          3.84         2.92 o
   8   4  10         47.13         34.49         5.14 o
   9   4  10          9.84          5.62         3.83 o
  10   4  10         16.04         16.54         5.89 o
  11   4  10          4.72          8.76         3.48 o
  12   4  10          0.27          3.43         2.92 o
  13   4  10          0.87          0.34         2.92 o
  14   4  10          0.21         -0.96         4.35 o
  15   4  10          2.15          5.23         2.91 o
  16   4  10          1.10          0.25         5.08 o
  17   4  10          0.27         -1.73         4.48 o
  18   4  10          0.85          1.33         4.86 o
  19   4  10          2.68         10.46         5.58 o
 -18   5  10          4.91          3.98         4.35 o
 -17   5  10          1.58         -4.32         4.32 o
 -16   5  10          0.32          0.77         4.29 o
 -15   5  10         32.09         31.78         7.39 o
 -14   5  10          0.51          0.98         3.47 o
 -13   5  10          0.02         -1.50         3.57 o
 -12   5  10          4.07          4.33         4.07 o
 -11   5  10          0.83         -5.32         5.32 o
 -10   5  10          0.21         -2.88         3.18 o
  -9   5  10         62.02         52.66         4.99 o
  -8   5  10          5.60          1.17         2.68 o
  -7   5  10          0.00          3.08         2.26 o
  -6   5  10         23.19         27.16         3.07 o
  -5   5  10         36.18         40.15         3.76 o
  -4   5  10          4.51          2.27         1.70 o
  -3   5  10        267.58        270.29        17.47 o
  -2   5  10          2.77          2.98         2.24 o
  -1   5  10         23.79         25.03         3.83 o
   0   5  10         36.14         26.49         3.18 o
   1   5  10         33.75         30.60         3.14 o
   2   5  10         65.50         60.96         5.37 o
   3   5  10         17.63         19.56         3.42 o
   4   5  10        117.79        112.54        12.29 o
   5   5  10         14.98         18.12         3.71 o
   6   5  10         18.43         18.20         7.24 o
   7   5  10          1.58          3.34         2.42 o
   8   5  10         18.68          9.71         4.83 o
   9   5  10          0.16          3.79         4.12 o
  10   5  10          0.25         -3.16         3.56 o
  11   5  10          0.05          1.98         2.65 o
  12   5  10         11.53          8.41         3.39 o
  13   5  10          6.07          3.68         2.95 o
  14   5  10          2.91          6.60         6.68 o
  15   5  10          0.45          1.39         5.81 o
  16   5  10         11.34         20.50         4.95 o
  17   5  10          0.02         25.30         8.87 o
 -17   6  10          7.25          4.09         4.79 o
 -16   6  10          1.37         -5.17         5.17 o
 -15   6  10          0.20         -1.15         3.55 o
 -14   6  10          3.51          9.54         5.49 o
 -13   6  10          1.27         -1.75         3.68 o
 -12   6  10          0.05          0.30         3.30 o
 -11   6  10          6.94         13.89         4.62 o
 -10   6  10          8.72         11.33         4.41 o
  -9   6  10         36.89         27.81         6.49 o
  -8   6  10         28.60         28.87         4.47 o
  -7   6  10         18.76         22.95         3.02 o
  -6   6  10         12.86         17.57         3.01 o
  -5   6  10          8.73          5.06         2.41 o
  -4   6  10        140.40        148.29         6.98 o
  -3   6  10          2.06         -2.25         2.82 o
  -2   6  10          8.08         -0.01         2.73 o
  -1   6  10         51.96         61.54         4.81 o
   0   6  10         29.42         32.39         3.60 o
   1   6  10          0.34         -2.16         2.16 o
   2   6  10          5.64          1.09         2.26 o
   3   6  10          0.14         -1.18         2.27 o
   4   6  10        101.51         87.58         7.15 o
   5   6  10         42.39         35.36         4.97 o
   6   6  10         93.01         77.48         9.05 o
   7   6  10         12.84         20.07         4.73 o
   8   6  10        221.64        211.62        18.04 o
   9   6  10          1.85         13.37         4.25 o
  10   6  10          1.75          5.05         4.39 o
  11   6  10         23.43         31.49         7.87 o
  12   6  10          6.03          6.56         5.28 o
  13   6  10          1.89         -1.71         3.93 o
  14   6  10         13.85         16.66         6.84 o
  15   6  10         28.25         37.78         6.65 o
 -15   7  10          3.74          4.05         3.63 o
 -14   7  10          5.62         16.37         6.59 o
 -13   7  10          2.57          2.23         4.28 o
 -12   7  10          0.01          1.00         3.54 o
 -11   7  10          0.13         -1.19         3.84 o
 -10   7  10          0.04          1.44         3.48 o
  -9   7  10         36.70         27.60         4.65 o
  -8   7  10          0.40         -1.76         2.31 o
  -7   7  10          5.19          6.27         3.14 o
  -6   7  10          0.00          2.20         2.53 o
  -5   7  10          8.00          6.74         2.16 o
  -4   7  10          0.41         -2.24         2.24 o
  -3   7  10         19.74         15.18         2.59 o
  -2   7  10          0.19          1.87         2.62 o
  -1   7  10          0.18         -1.97         1.97 o
   0   7  10          0.00         -2.19         2.19 o
   1   7  10         11.77          9.60         2.62 o
   2   7  10          5.93          5.45         2.51 o
   3   7  10         12.16          8.71         4.77 o
   4   7  10          9.12          0.85         4.57 o
   5   7  10         50.03         50.17         6.04 o
   6   7  10          0.48          2.91         2.53 o
   7   7  10          9.59          6.37         5.25 o
   8   7  10          2.17          2.21         2.79 o
   9   7  10         10.08         11.83         6.87 o
  10   7  10          3.47          4.98         3.17 o
  11   7  10          1.55          1.10         3.98 o
  12   7  10          3.64          1.29         2.99 o
  13   7  10          0.92          1.76         3.94 o
 -13   8  10          2.57         -0.07         3.53 o
 -12   8  10          0.04          2.00         3.03 o
 -11   8  10          2.87          4.88         4.42 o
 -10   8  10          1.27          2.40         3.06 o
  -9   8  10          2.00          5.53         2.62 o
  -8   8  10          0.66         -0.06         2.30 o
  -7   8  10         71.21         73.10         7.34 o
  -6   8  10          2.84          2.76         2.41 o
  -5   8  10         44.95         47.80         6.06 o
  -4   8  10          7.26         11.74         3.59 o
  -3   8  10          0.16         -3.32         3.32 o
  -2   8  10          1.56          0.83         1.56 o
  -1   8  10         22.81         26.14         3.18 o
   0   8  10          5.59          0.84         1.66 o
   1   8  10          2.55          2.81         2.34 o
   2   8  10          0.56         -2.69         2.69 o
   3   8  10         13.33         12.08         2.89 o
   4   8  10          6.51          0.53         6.98 o
   5   8  10          0.08          2.01         2.93 o
   6   8  10         41.77         49.25         6.37 o
   7   8  10          2.27          0.38         5.36 o
   8   8  10          0.83          1.11         6.95 o
   9   8  10          5.11          3.72         4.73 o
  10   8  10          2.72         -1.74         4.01 o
  -9   9  10          1.36         12.68         6.13 o
  -8   9  10          3.77          5.22         4.42 o
  -7   9  10          2.53          5.29         4.30 o
  -6   9  10          0.49         -3.17         3.23 o
  -5   9  10          3.05          5.70         4.69 o
  -4   9  10          0.14          2.89         4.49 o
  -3   9  10          5.65          5.94         4.27 o
  -2   9  10          3.09          2.36         2.89 o
  -1   9  10          0.47         -2.57         2.57 o
   0   9  10          1.89          5.97         2.41 o
   1   9  10          5.96          1.56         2.21 o
   2   9  10          0.21         -4.50         4.50 o
   3   9  10         35.57         37.76         4.85 o
   4   9  10         30.41         28.76         6.31 o
   5   9  10          4.01          0.72         4.18 o
   6   9  10          0.41          6.43         3.33 o
   7   9  10         11.19         11.66         3.81 o
   8   9  10          7.99         10.34         5.00 o
   9   9  10          0.51         -1.80         3.86 o
  -3  10  10          1.23         -3.86         3.86 o
  -2  10  10          5.38          5.02         3.31 o
  -1  10  10          0.90          3.52        11.91 o
   0  10  10         10.27          4.34        10.05 o
   1  10  10          1.96          4.20         6.63 o
   2  10  10          1.32          1.30         2.91 o
   3  10  10          0.37         -4.21         4.38 o
   4  10  10          0.41         -4.17         4.79 o
 -22   1  11          2.09          0.00         2.79 o
 -21   1  11          2.82          7.85         3.80 o
 -20   1  11          5.50         22.17         4.99 o
 -19   1  11          0.09          4.10         2.83 o
 -18   1  11          1.17         -2.10         6.17 o
 -17   1  11          3.66          8.01         3.28 o
 -16   1  11          2.03          2.18         3.55 o
 -15   1  11          6.13          3.73         2.43 o
 -14   1  11          0.18         -2.22         2.24 o
 -13   1  11         14.20         11.77         3.03 o
 -12   1  11          0.10          2.92         2.25 o
 -11   1  11         15.00          4.93         5.16 o
 -10   1  11         25.00         19.49         3.80 o
  -9   1  11        152.89        148.90         8.47 o
  -8   1  11        478.74        481.97        11.52 o
  -7   1  11        125.39        106.77         5.50 o
  -6   1  11          0.00          0.81         0.69 o
  -5   1  11         48.61         43.19         2.34 o
  -4   1  11         65.60         58.10         2.74 o
  -3   1  11          7.09          6.69         2.53 o
  -2   1  11          8.73          5.73         0.96 o
  -1   1  11          3.10          1.98         0.92 o
   0   1  11          0.06          0.37         1.12 o
   1   1  11          1.33          0.35         2.37 o
   2   1  11        546.98        578.78        14.89 o
   3   1  11        128.14        115.67         5.31 o
   4   1  11         74.13         83.22         4.63 o
   5   1  11         50.79         50.90         3.92 o
   6   1  11         97.83        102.10         5.50 o
   7   1  11         11.80         10.30         2.84 o
   8   1  11         57.76         49.74         4.13 o
   9   1  11          9.61          3.90         2.30 o
  10   1  11         23.82         24.31         3.19 o
  11   1  11         82.22         74.74         5.27 o
  12   1  11          4.24          3.36         2.03 o
  13   1  11         10.55         12.69         2.87 o
  14   1  11          1.41          5.45         2.18 o
  15   1  11         15.90         22.88         4.75 o
  16   1  11          0.07          6.28         3.23 o
  17   1  11          6.71         11.87         8.59 o
  18   1  11          0.05          5.46         3.66 o
  19   1  11          0.15          1.67         3.04 o
 -20   2  11          5.89          6.51         3.31 o
 -19   2  11          2.46          4.40         2.75 o
 -18   2  11          6.65         10.91         7.82 o
 -17   2  11         11.54         11.86         3.55 o
 -16   2  11          5.35          2.31         2.28 o
 -15   2  11         22.24         21.07         4.03 o
 -14   2  11         19.21         21.72         5.83 o
 -13   2  11         27.02         24.61         4.02 o
 -12   2  11         40.94         45.62         5.21 o
 -11   2  11         27.89         13.89         2.95 o
 -10   2  11        164.92        178.93        11.56 o
  -9   2  11          4.81          2.96         2.50 o
  -8   2  11         74.58         58.93         4.15 o
  -7   2  11          7.07          2.79         1.98 o
  -6   2  11        264.49        255.15         9.63 o
  -5   2  11        117.61        107.13         8.85 o
  -4   2  11        120.42        121.75         9.87 o
  -3   2  11          1.62          3.56         2.02 o
  -2   2  11         63.58         66.31         5.40 o
  -1   2  11        273.29        270.02         4.97 o
   0   2  11        174.12        174.70         3.84 o
   1   2  11        132.57        143.97         3.54 o
   2   2  11        137.82        119.21        15.54 o
   3   2  11          3.45         -3.99         7.06 o
   4   2  11         20.63         19.44         3.12 o
   5   2  11         88.88         97.50         6.65 o
   6   2  11        121.10        119.99         6.10 o
   7   2  11         11.67         13.36         2.56 o
   8   2  11         14.10         16.01         2.74 o
   9   2  11          4.82          4.97         1.79 o
  10   2  11          3.36          5.70         1.98 o
  11   2  11          2.72          0.11         2.74 o
  12   2  11         63.19         64.24         5.10 o
  13   2  11          0.12         -0.19         3.26 o
  14   2  11         29.49         19.57         3.97 o
  15   2  11          9.42          7.35         2.90 o
  16   2  11          0.43          4.38         3.03 o
  17   2  11          0.01         -1.77         2.74 o
  18   2  11          9.05         15.37         4.44 o
  19   2  11          1.05          6.44         4.90 o
 -20   3  11          2.36          0.76         4.19 o
 -19   3  11          1.53          3.97         4.49 o
 -18   3  11         10.51         16.66         5.81 o
 -17   3  11         13.67         12.41         6.36 o
 -16   3  11          0.74         -3.28         4.22 o
 -15   3  11         15.17         15.67         3.57 o
 -14   3  11          0.48          0.23         1.87 o
 -13   3  11          7.15          5.98         2.44 o
 -12   3  11          1.35          0.82         1.60 o
 -11   3  11          3.48          2.41         2.20 o
 -10   3  11          2.39          1.00         1.38 o
  -9   3  11         37.83         37.93         3.34 o
  -8   3  11        359.78        323.48         9.23 o
  -7   3  11         38.84         34.73         3.61 o
  -6   3  11         62.43         51.56         3.53 o
  -5   3  11         36.70         28.39         5.01 o
  -4   3  11        115.21        107.64         9.25 o
  -3   3  11         67.33         72.50         4.63 o
  -2   3  11         28.57         29.74         3.12 o
  -1   3  11          2.39          0.73         1.19 o
   0   3  11         73.63         63.59         3.03 o
   1   3  11        222.46        212.70         5.46 o
   2   3  11         29.99         21.56         2.17 o
   3   3  11         72.36         78.25         5.06 o
   4   3  11       1223.37       1201.85        22.29 o
   5   3  11         32.79         34.81         4.44 o
   6   3  11         16.36         15.21         3.26 o
   7   3  11          0.54         -2.40         2.40 o
   8   3  11         88.87         69.68         7.24 o
   9   3  11          0.89         -3.16         3.16 o
  10   3  11         79.58         81.78         6.25 o
  11   3  11          9.15         11.57         3.66 o
  12   3  11          3.00         -1.44         3.08 o
  13   3  11          0.60         -2.96         2.96 o
  14   3  11         10.09          8.86         5.83 o
  15   3  11          0.47         -4.14         8.41 o
  16   3  11          0.03         -1.25         6.67 o
  17   3  11          1.03         -2.28         3.35 o
  18   3  11          0.72          1.90         9.03 o
  19   3  11          2.41          0.14         3.71 o
 -19   4  11          1.00         -4.76         4.76 o
 -18   4  11          7.12          9.28         5.73 o
 -17   4  11         10.36         10.59         6.07 o
 -16   4  11          1.88          8.03         4.50 o
 -15   4  11          3.50          3.56         3.93 o
 -14   4  11         26.17         32.11         7.25 o
 -13   4  11          9.88         10.08         4.88 o
 -12   4  11         71.23         66.85         9.98 o
 -11   4  11          6.71          0.78         1.67 o
 -10   4  11         56.35         70.38         5.72 o
  -9   4  11         10.38         12.99         2.81 o
  -8   4  11        136.45        130.17         5.71 o
  -7   4  11         12.10         11.57         2.39 o
  -6   4  11         68.82         66.40         4.25 o
  -5   4  11         76.65         66.89         3.78 o
  -4   4  11        100.87         98.40         6.01 o
  -3   4  11          0.81          1.13         1.75 o
  -2   4  11         19.09         37.86         3.96 o
  -1   4  11         64.12         77.53         4.37 o
   0   4  11        311.88        328.17         8.77 o
   1   4  11          8.81          1.54         1.61 o
   2   4  11         13.64         10.21         2.11 o
   3   4  11         11.00         10.29         2.43 o
   4   4  11        118.01        117.08         6.85 o
   5   4  11         29.51         33.95         3.69 o
   6   4  11         81.27        103.29         6.78 o
   7   4  11          0.03          0.48         3.35 o
   8   4  11          1.64          0.59         5.24 o
   9   4  11         26.85         24.39         6.39 o
  10   4  11          7.59          1.07         4.44 o
  11   4  11          1.85          3.29         3.71 o
  12   4  11          5.92         -4.21         5.00 o
  13   4  11          3.70          5.02         4.74 o
  14   4  11          8.34          9.44         5.45 o
  15   4  11          0.05         -5.14         5.14 o
  16   4  11          2.58         -1.74         4.51 o
  17   4  11          0.32          3.07         5.65 o
  18   4  11         24.62         24.92         7.98 o
 -17   5  11          0.01         -5.38         5.38 o
 -16   5  11          0.24          3.51         3.63 o
 -15   5  11          0.80         -3.17         4.18 o
 -14   5  11          1.29         -4.28         4.71 o
 -13   5  11          2.46          2.56         3.49 o
 -12   5  11          0.44         -4.28         4.28 o
 -11   5  11          5.01          0.03         3.29 o
 -10   5  11          0.10          0.48         3.72 o
  -9   5  11          7.05          6.88         2.69 o
  -8   5  11          1.66          1.72         1.74 o
  -7   5  11          4.39          3.95         1.77 o
  -6   5  11         25.00         28.78         3.28 o
  -5   5  11          4.96          2.86         1.79 o
  -4   5  11          4.07          3.51         1.77 o
  -3   5  11         44.75         43.69         7.98 o
  -2   5  11         34.42         33.39         4.18 o
  -1   5  11          0.66          0.99         1.77 o
   0   5  11          1.59          0.62         1.62 o
   1   5  11         38.71         46.96         3.89 o
   2   5  11          5.63          3.10         3.79 o
   3   5  11         18.83         20.76         3.39 o
   4   5  11         39.50         45.19         4.85 o
   5   5  11         49.74         56.74         5.63 o
   6   5  11         29.21         25.91         4.10 o
   7   5  11          5.87          4.67         4.98 o
   8   5  11         51.58         52.66         9.26 o
   9   5  11         25.15         37.25         8.49 o
  10   5  11          0.01          4.65         5.36 o
  11   5  11          5.45         -2.98         5.20 o
  12   5  11          3.82          3.64         4.59 o
  13   5  11          2.96          0.76         4.15 o
  14   5  11         38.69         44.02         9.95 o
  15   5  11          2.64         12.07         6.36 o
  16   5  11         20.60         23.64         7.61 o
 -16   6  11          3.25          2.66         4.27 o
 -15   6  11          0.42          2.72         3.64 o
 -14   6  11          0.81         -1.85         3.83 o
 -13   6  11          3.49         -1.41         3.93 o
 -12   6  11         12.80         12.89         5.07 o
 -11   6  11          1.77         -0.85         3.79 o
 -10   6  11          0.05         -4.02         4.31 o
  -9   6  11          9.37          6.12         3.54 o
  -8   6  11         32.91         32.20         4.65 o
  -7   6  11          9.92         13.14         2.55 o
  -6   6  11         36.74         35.70         3.72 o
  -5   6  11          4.36          7.70         2.19 o
  -4   6  11         41.73         34.32         3.62 o
  -3   6  11         26.05         19.85         3.30 o
  -2   6  11          0.00         -1.63         2.17 o
  -1   6  11          0.40          0.40         1.56 o
   0   6  11         40.27         52.53         4.49 o
   1   6  11          0.09         -0.63         1.78 o
   2   6  11          7.03          3.81         3.43 o
   3   6  11          2.57         -2.66         2.66 o
   4   6  11         39.31         42.62         5.31 o
   5   6  11        154.50        169.92         9.95 o
   6   6  11        120.14        155.20         9.71 o
   7   6  11         80.45        116.52         9.64 o
   8   6  11        139.33        155.69        16.31 o
   9   6  11          1.20          8.65         6.05 o
  10   6  11          0.26          0.09         4.54 o
  11   6  11          5.41          3.95         5.25 o
  12   6  11          1.95          6.95         4.34 o
  13   6  11         14.90         19.10         7.94 o
  14   6  11         16.75         15.15         7.06 o
 -15   7  11          0.04         -0.54         3.88 o
 -14   7  11          0.49         -4.20         4.45 o
 -13   7  11          0.03         -4.46         4.46 o
 -12   7  11          0.10         -0.14         3.72 o
 -11   7  11          0.30         -4.49         4.49 o
 -10   7  11          1.18         -0.07         3.75 o
  -9   7  11          3.36          7.90         4.64 o
  -8   7  11          0.75          0.35         5.61 o
  -7   7  11          5.31          5.68         8.43 o
  -6   7  11          1.54          1.01         2.12 o
  -5   7  11         65.13         60.50         4.94 o
  -4   7  11          5.19          1.24         1.76 o
  -3   7  11          1.08         -0.46         2.29 o
  -2   7  11         16.75         10.40         1.91 o
  -1   7  11         20.35         18.89         5.26 o
   0   7  11          5.36          7.43         2.23 o
   1   7  11          4.78          7.09         2.41 o
   2   7  11          5.13          4.62         2.44 o
   3   7  11         10.73          9.59         4.20 o
   4   7  11          0.09         -1.18         3.55 o
   5   7  11          8.74          7.17         2.99 o
   6   7  11          1.55          7.42         3.11 o
   7   7  11          1.87          4.43         9.63 o
   8   7  11          1.73          1.12         2.71 o
   9   7  11          0.15          2.47         5.04 o
  10   7  11          3.74         -0.93         5.07 o
  11   7  11          0.41         -1.45         4.53 o
  12   7  11          0.01         -3.61         5.12 o
 -13   8  11          0.01          3.11         4.46 o
 -12   8  11          0.00         -1.29         2.94 o
 -11   8  11          1.20          2.74         3.52 o
 -10   8  11          0.02          3.74         3.16 o
  -9   8  11          4.02          5.49         3.22 o
  -8   8  11         17.00         17.03         4.93 o
  -7   8  11          2.12          2.58         2.40 o
  -6   8  11         23.04         22.00         4.49 o
  -5   8  11         66.62         76.55         7.49 o
  -4   8  11         57.52         56.01         6.34 o
  -3   8  11          1.83         -0.06         2.11 o
  -2   8  11         34.97         37.63         3.79 o
  -1   8  11          7.41          9.94         2.40 o
   0   8  11          7.26          2.27         2.40 o
   1   8  11          0.52          1.55         2.19 o
   2   8  11          2.07         -2.60         2.60 o
   3   8  11          2.56          3.66         2.20 o
   4   8  11          1.60         -1.74         2.44 o
   5   8  11          0.11         -0.38         2.81 o
   6   8  11          7.01         20.36         4.74 o
   7   8  11          4.09          8.93         3.57 o
   8   8  11          1.73          4.12         8.05 o
   9   8  11          0.62          3.84         5.20 o
  -9   9  11          1.71          4.38         4.09 o
  -8   9  11          1.33          8.43         5.49 o
  -7   9  11          0.81         -4.34         4.41 o
  -6   9  11          0.05          9.30         5.63 o
  -5   9  11          0.13          2.65         3.68 o
  -4   9  11          0.45         -3.12         3.12 o
  -3   9  11          1.92         -1.12         2.94 o
  -2   9  11         11.43         15.88         4.14 o
  -1   9  11          1.40          2.78         2.68 o
   0   9  11          1.41         -2.68         2.68 o
   1   9  11          1.00         -2.28         2.28 o
   2   9  11          7.64          2.00         2.21 o
   3   9  11          0.01         -2.62         2.98 o
   4   9  11          0.87          8.90         3.94 o
   5   9  11          0.34          0.39         2.37 o
   6   9  11          3.79          2.96         2.73 o
   7   9  11          0.26         -1.22         2.73 o
 -21   0  12          0.99         -5.83         5.83 o
 -20   0  12          0.68          8.78         5.82 o
 -19   0  12         25.28         66.53        11.38 o
 -18   0  12          5.23         -0.83         3.87 o
 -17   0  12          7.08         10.41         4.85 o
 -16   0  12         23.45         25.58         6.73 o
 -15   0  12         37.47         49.62         8.41 o
 -14   0  12         34.16         48.85         8.45 o
 -13   0  12         74.08         89.03        10.68 o
 -12   0  12        115.59        148.59        13.09 o
 -11   0  12         46.97         52.88         7.91 o
 -10   0  12         56.99         64.33         8.69 o
  -9   0  12         19.48         12.94         3.65 o
  -8   0  12         76.64         62.26         8.72 o
  -7   0  12        163.83        157.35         8.77 o
  -6   0  12        489.27        536.45        20.45 o
  -5   0  12        680.96        666.42        14.05 o
  -4   0  12         44.37         44.18         2.63 o
  -3   0  12        289.16        282.57        15.37 o
  -2   0  12        178.28        171.79        11.72 o
  -1   0  12          2.06         -1.72         4.17 o
   0   0  12         12.03         10.66         3.87 o
   1   0  12        242.20        252.30         8.26 o
   2   0  12        160.75        182.24         7.45 o
   3   0  12        195.52        229.02         8.68 o
   4   0  12        112.01        107.50         6.32 o
   5   0  12          6.91         10.35         2.63 o
   6   0  12         31.28         25.43         3.68 o
   7   0  12        411.30        419.15        13.77 o
   8   0  12        130.39        145.35         8.49 o
   9   0  12          0.03          1.82         2.29 o
  10   0  12         85.12         84.09         6.78 o
  11   0  12          0.03         -2.03         2.43 o
  12   0  12         74.58         76.74         6.96 o
  13   0  12          0.56          3.04         5.78 o
  14   0  12         91.26         92.87         8.08 o
  15   0  12         15.38         18.31         4.24 o
  16   0  12         11.76         11.75         3.59 o
  17   0  12          2.09          6.18         4.50 o
  18   0  12          2.42          0.67         4.48 o
 -21   1  12          0.45          5.80         3.29 o
 -20   1  12          1.98          4.46         7.64 o
 -19   1  12          9.95         23.51         5.07 o
 -18   1  12          3.06         11.09         3.79 o
 -17   1  12          1.80         -2.08         3.01 o
 -16   1  12          5.04          5.73         2.91 o
 -15   1  12          1.90          4.37         3.63 o
 -14   1  12          0.13          3.47         2.67 o
 -13   1  12          0.11          0.48         1.97 o
 -12   1  12          0.60          1.10         3.27 o
 -11   1  12         44.22         43.02         5.08 o
 -10   1  12        248.52        247.10        11.37 o
  -9   1  12        180.75        200.12         7.96 o
  -8   1  12         63.79         58.38         4.39 o
  -7   1  12        319.77        309.29         9.72 o
  -6   1  12         60.12         65.06         5.67 o
  -5   1  12         33.50         34.99         5.30 o
  -4   1  12         23.40         24.40         6.97 o
  -3   1  12        122.86        115.32         6.88 o
  -2   1  12         80.79         83.88         6.10 o
  -1   1  12         25.10         21.32         1.80 o
   0   1  12         13.62         10.68         2.12 o
   1   1  12         97.00         97.16         4.37 o
   2   1  12        152.50        167.30         8.68 o
   3   1  12         66.61         66.05         4.30 o
   4   1  12         55.04         53.17         4.05 o
   5   1  12        109.18        111.37         5.86 o
   6   1  12          0.74          0.93         1.76 o
   7   1  12         37.34         39.21         3.80 o
   8   1  12         79.73         75.08         5.13 o
   9   1  12          2.38          3.01         2.51 o
  10   1  12          9.06          7.55         2.20 o
  11   1  12          2.42          1.85         2.67 o
  12   1  12          5.11         -1.68         1.97 o
  13   1  12          4.17          2.86         2.09 o
  14   1  12          2.25          2.84         2.23 o
  15   1  12          6.50          4.89         3.10 o
  16   1  12          0.26          2.15         2.50 o
  17   1  12          3.22          1.18         4.09 o
  18   1  12          0.73          2.23         3.36 o
 -20   2  12          0.20          3.08         4.96 o
 -19   2  12          1.07          5.20         2.85 o
 -18   2  12          0.17         -0.73         3.12 o
 -17   2  12          9.78         18.91         5.81 o
 -16   2  12          8.52          7.10         2.74 o
 -15   2  12          6.75          8.95         3.23 o
 -14   2  12         27.15         35.78         5.11 o
 -13   2  12         18.97         26.60         4.41 o
 -12   2  12         40.95         42.69         5.19 o
 -11   2  12         45.36         45.00         5.12 o
 -10   2  12         14.10          5.86         1.68 o
  -9   2  12         24.16         24.34         3.00 o
  -8   2  12        126.69        114.04         5.93 o
  -7   2  12        237.77        248.53         8.74 o
  -6   2  12         15.39         -2.71         4.48 o
  -5   2  12        188.95        152.86        10.84 o
  -4   2  12        118.17        119.89        10.31 o
  -3   2  12         55.34         64.77         5.68 o
  -2   2  12         14.29         17.41         3.79 o
  -1   2  12          0.17          1.14         0.71 o
   0   2  12         10.94         12.13         1.01 o
   1   2  12        134.59        121.74         4.41 o
   2   2  12         30.70         29.94         2.23 o
   3   2  12          4.74          3.54         2.32 o
   4   2  12          0.18         -0.25         3.06 o
   5   2  12         28.34         34.14         4.40 o
   6   2  12        213.02        228.18         8.50 o
   7   2  12         44.77         62.91         4.87 o
   8   2  12         99.69         92.18         5.85 o
   9   2  12         54.59         79.60         5.53 o
  10   2  12         15.49         12.32         2.69 o
  11   2  12         10.22         12.82         2.62 o
  12   2  12         36.16         38.81         4.27 o
  13   2  12          2.23         -0.95         2.87 o
  14   2  12          0.16         -0.16         3.79 o
  15   2  12          6.00          2.05         2.74 o
  16   2  12          0.15         -1.61         2.94 o
  17   2  12          0.53         -1.41         2.37 o
  18   2  12          0.15          0.27         4.28 o
 -19   3  12          1.87          3.28         4.00 o
 -18   3  12          0.90         10.31         5.96 o
 -17   3  12          0.91          7.01         5.59 o
 -16   3  12          1.17          4.91         4.64 o
 -15   3  12          6.98          6.35         4.45 o
 -14   3  12          4.24          3.33         2.27 o
 -13   3  12          1.96          4.38         2.45 o
 -12   3  12          0.19         -0.88         2.27 o
 -11   3  12          0.57         -0.56         3.13 o
 -10   3  12          4.24          3.63         1.87 o
  -9   3  12          7.44          5.11         1.74 o
  -8   3  12         48.83         49.75         4.02 o
  -7   3  12         13.66         14.12         2.57 o
  -6   3  12         10.30          5.41         2.50 o
  -5   3  12          2.64          3.88         3.42 o
  -4   3  12          2.36          6.95         3.55 o
  -3   3  12          0.19          1.49         1.96 o
  -2   3  12          1.13          2.44         2.59 o
  -1   3  12          7.66          5.44         1.20 o
   0   3  12         37.09         33.84         2.25 o
   1   3  12         13.59         15.26         2.42 o
   2   3  12          7.81          6.52         2.11 o
   3   3  12        112.22        110.67         7.17 o
   4   3  12        280.08        271.90        11.28 o
   5   3  12          8.62          9.22         3.20 o
   6   3  12        170.20        168.60         9.01 o
   7   3  12          5.62          1.84         2.58 o
   8   3  12          6.44          1.33         1.95 o
   9   3  12          9.47          1.69         2.39 o
  10   3  12          0.12         -0.45         1.94 o
  11   3  12          0.14         -1.56         4.40 o
  12   3  12          8.54         -0.70         2.98 o
  13   3  12          4.48         -2.15         3.20 o
  14   3  12          0.50          0.04         3.25 o
  15   3  12          1.96         -2.04         2.93 o
  16   3  12          0.52         -1.89         3.52 o
  17   3  12          0.60         -0.94         3.28 o
  18   3  12          0.00         12.99         6.44 o
  19   3  12          2.98          7.91         5.14 o
 -18   4  12          0.15          3.61         4.99 o
 -17   4  12          0.34          0.34         3.58 o
 -16   4  12          0.02         -0.34         4.04 o
 -15   4  12          0.28         -0.78         4.29 o
 -14   4  12          0.01          4.55         4.66 o
 -13   4  12          2.63         -5.39         5.39 o
 -12   4  12          5.17          0.52         3.86 o
 -11   4  12         17.70         11.65         2.83 o
 -10   4  12          7.72          8.66         2.58 o
  -9   4  12         40.06         42.01         4.81 o
  -8   4  12         11.68          7.14         2.37 o
  -7   4  12          6.23          3.97         1.53 o
  -6   4  12          1.71          3.24         1.69 o
  -5   4  12         21.31         12.82         3.88 o
  -4   4  12         42.92         41.48         4.09 o
  -3   4  12         27.09         28.54         3.32 o
  -2   4  12         81.06         63.81         4.92 o
  -1   4  12        141.03        116.73         5.25 o
   0   4  12        152.26        153.97         6.03 o
   1   4  12         33.74         29.94         2.74 o
   2   4  12          0.06         -2.25         2.77 o
   3   4  12          0.61          2.49         3.08 o
   4   4  12         24.23         22.42         3.25 o
   5   4  12         15.43         17.41         3.33 o
   6   4  12         84.87         76.55         6.38 o
   7   4  12          0.16          2.27         2.14 o
   8   4  12          5.04          7.41         4.48 o
   9   4  12         15.91         13.21         5.17 o
  10   4  12          0.23         -0.78         4.07 o
  11   4  12          1.16          0.55         3.98 o
  12   4  12          6.02         -0.93         4.52 o
  13   4  12          0.12         -4.00         5.10 o
  14   4  12         21.72         15.49         6.30 o
  15   4  12          0.94         -0.95         4.15 o
  16   4  12          1.48         -3.85         5.04 o
  17   4  12          4.14          4.46         5.08 o
 -17   5  12          0.54         -1.82         3.70 o
 -16   5  12          3.02          6.49         5.25 o
 -15   5  12          2.13         -4.77         4.77 o
 -14   5  12          0.16         -4.48         4.48 o
 -13   5  12          0.46         -0.22         4.35 o
 -12   5  12          0.21         -3.09         4.36 o
 -11   5  12          0.35          8.50         4.63 o
 -10   5  12          9.94          6.10         3.57 o
  -9   5  12          0.29         -0.43         1.98 o
  -8   5  12         25.21         18.34         3.49 o
  -7   5  12          8.28         11.83         2.97 o
  -6   5  12          0.74          1.99         1.62 o
  -5   5  12         27.40         25.54         3.25 o
  -4   5  12         22.53         22.42         3.39 o
  -3   5  12         60.37         53.02         5.00 o
  -2   5  12          0.00         -2.45         2.45 o
  -1   5  12         35.09         33.38         3.26 o
   0   5  12         12.85         16.51         2.49 o
   1   5  12          9.77          4.64         1.64 o
   2   5  12          6.28          3.34         1.82 o
   3   5  12          0.07          1.63         1.91 o
   4   5  12         14.86         14.82         3.06 o
   5   5  12         19.37         23.26         5.05 o
   6   5  12         49.62         41.03         8.13 o
   7   5  12         10.41         10.16         5.30 o
   8   5  12         77.98         65.63        10.60 o
   9   5  12          0.38          6.73         5.78 o
  10   5  12         35.57         31.03         7.99 o
  11   5  12          2.62          4.78         4.93 o
  12   5  12          1.47         14.04         6.62 o
  13   5  12         12.94         16.56         6.82 o
  14   5  12          2.81          4.45         4.48 o
  15   5  12          0.04          2.26         4.97 o
 -15   6  12          0.22         -4.56         4.56 o
 -14   6  12          0.24          3.10         3.61 o
 -13   6  12          8.23         10.88         5.30 o
 -12   6  12          8.58          3.28         3.95 o
 -11   6  12          5.14          0.93         4.11 o
 -10   6  12          5.56          0.26         3.42 o
  -9   6  12          0.35          1.09         3.30 o
  -8   6  12          0.74          4.84         4.47 o
  -7   6  12         32.42         36.95         3.77 o
  -6   6  12          6.22         11.08         2.89 o
  -5   6  12          9.18          7.52         2.22 o
  -4   6  12          5.89          2.63         1.96 o
  -3   6  12         18.67         18.36         3.50 o
  -2   6  12          0.72         -1.81         1.81 o
  -1   6  12         19.06         22.35         3.02 o
   0   6  12         11.35         10.35         2.51 o
   1   6  12         10.69         13.39         2.77 o
   2   6  12          3.79          3.62         2.05 o
   3   6  12          1.05         -1.08         2.16 o
   4   6  12          4.55          2.96         2.19 o
   5   6  12          1.55          8.26         3.38 o
   6   6  12         13.51         22.07         4.24 o
   7   6  12         91.15         92.86        12.62 o
   8   6  12          0.01         20.77         8.26 o
   9   6  12          0.10          9.12         6.49 o
  10   6  12         13.74         18.35         7.05 o
  11   6  12          7.75         12.49         5.36 o
  12   6  12          0.43          2.98         5.31 o
  13   6  12         10.30         28.26         8.98 o
 -14   7  12          2.79          0.38         3.71 o
 -13   7  12          6.46         14.36         5.79 o
 -12   7  12          0.02         -1.51         4.16 o
 -11   7  12          0.11         -0.65         4.37 o
 -10   7  12          4.94          5.29         4.29 o
  -9   7  12          5.18          1.59         2.81 o
  -8   7  12          0.34          4.57         4.21 o
  -7   7  12          8.10          2.53         2.48 o
  -6   7  12          8.63          2.67         2.65 o
  -5   7  12         34.67         33.36         3.95 o
  -4   7  12          8.66          8.33         2.20 o
  -3   7  12          8.50          6.13         1.90 o
  -2   7  12          2.97          2.52         1.50 o
  -1   7  12         17.82         16.14         3.03 o
   0   7  12         16.30         16.24         3.08 o
   1   7  12          0.09         -1.95         1.95 o
   2   7  12         19.65         20.85         4.04 o
   3   7  12          3.07         -0.82         1.95 o
   4   7  12          6.97          6.14         7.15 o
   5   7  12          5.93          1.50         2.14 o
   6   7  12          0.10          3.82         2.72 o
   7   7  12          2.86          9.22         5.42 o
   8   7  12          1.12         13.73         6.54 o
   9   7  12          5.12         16.87         7.26 o
  10   7  12          0.23          0.44         4.25 o
  11   7  12          9.22          9.83         6.43 o
 -12   8  12          1.24         -2.97         4.04 o
 -11   8  12          2.97         -2.03         3.27 o
 -10   8  12          0.16          0.01         3.50 o
  -9   8  12          0.18         -2.77         3.48 o
  -8   8  12         11.82         17.77         5.83 o
  -7   8  12          4.16          8.25         3.43 o
  -6   8  12          3.19          3.06         2.50 o
  -5   8  12         26.14         24.77         4.53 o
  -4   8  12          8.73          5.04         2.28 o
  -3   8  12          0.25          1.13         2.13 o
  -2   8  12          9.81          6.21         1.79 o
  -1   8  12          0.08         -1.95         1.95 o
   0   8  12          4.53          1.97         2.06 o
   1   8  12          3.35          5.87         3.31 o
   2   8  12          0.46         -1.74         2.28 o
   3   8  12          0.19         -2.53         2.53 o
   4   8  12          0.54          0.79         1.96 o
   5   8  12          0.07          5.07         5.54 o
   6   8  12          0.00         -3.56         5.06 o
   7   8  12         38.22         47.24        10.18 o
   8   8  12         21.64         14.68         7.17 o
  -8   9  12          0.11          7.01         4.50 o
  -7   9  12          0.30         10.09         4.99 o
  -6   9  12          0.54         -3.06         4.67 o
  -5   9  12          6.61          2.91         2.62 o
  -4   9  12          2.11         -4.06         4.06 o
  -3   9  12          5.20          3.55         5.51 o
  -2   9  12          1.70         -3.19         3.19 o
  -1   9  12          2.73          7.22         3.51 o
   0   9  12          4.15          4.69         2.74 o
   1   9  12          5.46          8.89         3.64 o
   2   9  12         12.19         16.94         4.57 o
   3   9  12         10.45         24.28         7.62 o
   4   9  12          0.29         -2.51         3.96 o
   5   9  12          0.24         10.09         5.92 o
 -21   1  13          0.31          1.33         4.01 o
 -20   1  13          0.36         -0.10         5.36 o
 -19   1  13          7.34         21.44         5.08 o
 -18   1  13          1.68          3.72         2.75 o
 -17   1  13          0.02          3.07         2.79 o
 -16   1  13          1.34         -2.79         2.79 o
 -15   1  13          0.58          2.23         4.33 o
 -14   1  13          0.43          4.18         2.56 o
 -13   1  13          1.81          2.80         2.61 o
 -12   1  13          0.77         -2.97         2.97 o
 -11   1  13          3.65          3.35         2.19 o
 -10   1  13          1.54         -0.49         2.42 o
  -9   1  13          1.39          2.44         2.09 o
  -8   1  13         66.84         62.99         4.75 o
  -7   1  13         47.71         50.62         5.28 o
  -6   1  13         82.46         68.14         6.00 o
  -5   1  13          2.06          0.21         5.44 o
  -4   1  13        202.32        201.74        10.63 o
  -3   1  13          3.33          1.78         4.88 o
  -2   1  13         19.39         20.13         3.75 o
  -1   1  13          4.66          3.63         2.53 o
   0   1  13         10.08          7.89         1.46 o
   1   1  13         24.10         27.54         2.56 o
   2   1  13          9.62          6.16         2.69 o
   3   1  13        104.58        107.95         5.30 o
   4   1  13         83.28         77.76         4.99 o
   5   1  13          0.57          1.23         1.77 o
   6   1  13        103.62        103.40         5.96 o
   7   1  13          5.05          3.05         2.31 o
   8   1  13          2.62          3.73         2.08 o
   9   1  13          1.12          1.78         2.83 o
  10   1  13        120.56        123.11         7.11 o
  11   1  13          4.85         10.22         2.74 o
  12   1  13         30.46         31.60         4.06 o
  13   1  13          1.86          4.76         2.12 o
  14   1  13          1.23          0.88         2.24 o
  15   1  13          1.52          3.00         3.13 o
  16   1  13          2.36          5.31         2.50 o
  17   1  13          1.82          2.74         2.39 o
  18   1  13          4.34         14.32         6.55 o
 -19   2  13          4.24          6.46         4.84 o
 -18   2  13          4.67         10.50         3.76 o
 -17   2  13          0.44          2.70         2.87 o
 -16   2  13         14.02         19.07         4.23 o
 -15   2  13         28.11         48.33        15.13 o
 -14   2  13          1.45          4.67         2.57 o
 -13   2  13         56.30         54.87         6.01 o
 -12   2  13         11.75         13.88         4.55 o
 -11   2  13         66.51         72.86         6.58 o
 -10   2  13          3.74          1.74         2.14 o
  -9   2  13          6.63          4.70         1.99 o
  -8   2  13         22.41         18.63         2.81 o
  -7   2  13          3.17          1.50         1.86 o
  -6   2  13        351.55        327.01        17.33 o
  -5   2  13         55.89         55.33         6.90 o
  -4   2  13         28.91         36.01         4.94 o
  -3   2  13         74.59         77.42         6.44 o
  -2   2  13        118.19         96.97         6.03 o
  -1   2  13          6.04          5.55         4.66 o
   0   2  13         86.76         78.16         6.47 o
   1   2  13        159.53        174.81         9.17 o
   2   2  13          2.64          1.36         2.23 o
   3   2  13         15.69         16.20         3.40 o
   4   2  13         42.49         48.19         5.17 o
   5   2  13        101.38        118.74         7.91 o
   6   2  13         46.74         53.80         5.86 o
   7   2  13         37.41         41.33         4.20 o
   8   2  13         99.89         99.91         7.01 o
   9   2  13          1.07          4.37         2.33 o
  10   2  13         50.55         45.34         4.58 o
  11   2  13          9.67         10.83         2.62 o
  12   2  13         10.94         12.59         2.85 o
  13   2  13         18.37         13.89        12.62 o
  14   2  13          0.47         -1.03         6.16 o
  15   2  13          0.04         -0.76         2.95 o
  16   2  13          4.65          1.50         4.01 o
  17   2  13          1.72          1.75         2.54 o
  18   2  13          0.93          5.71         4.14 o
 -18   3  13          0.89          1.26         3.55 o
 -17   3  13          0.54          5.47         4.53 o
 -16   3  13          0.26          4.19         4.16 o
 -15   3  13          1.38          4.85         4.87 o
 -14   3  13          0.66          0.92         3.78 o
 -13   3  13          0.01          1.49         5.91 o
 -12   3  13          3.70          0.92         3.54 o
 -11   3  13          1.85         -0.09         2.87 o
 -10   3  13          7.17          0.44         1.67 o
  -9   3  13         15.83         13.07         2.97 o
  -8   3  13         59.43         72.21         4.97 o
  -7   3  13          3.67          1.97         1.83 o
  -6   3  13         13.39         12.34         2.63 o
  -5   3  13         76.31         67.58         8.35 o
  -4   3  13          4.98          0.53         3.01 o
  -3   3  13          7.30          2.76         3.39 o
  -2   3  13         56.12         51.65         3.03 o
  -1   3  13          2.52          1.04         1.42 o
   0   3  13          6.26          2.41         1.31 o
   1   3  13        125.85        129.96         4.25 o
   2   3  13         71.41         70.57         4.00 o
   3   3  13        195.84        198.66         9.92 o
   4   3  13         55.38         58.26         5.71 o
   5   3  13         89.28        102.73         7.39 o
   6   3  13          2.17          5.50         2.51 o
   7   3  13         70.52         69.96         6.42 o
   8   3  13          3.48          3.03         5.57 o
   9   3  13         11.69          7.85         2.53 o
  10   3  13         27.19         27.01         4.29 o
  11   3  13          2.46          0.55         3.84 o
  12   3  13          2.31          3.56         4.96 o
  13   3  13          0.05         -1.61         3.33 o
  14   3  13          1.10         -3.19         3.19 o
  15   3  13          1.93         -3.09         3.19 o
  16   3  13          3.68          3.49         3.45 o
  17   3  13          2.58          3.54         4.37 o
  18   3  13          5.09         15.43         7.13 o
 -17   4  13          7.01          8.42         5.58 o
 -16   4  13         12.66          6.60         4.53 o
 -15   4  13         18.35         32.89         8.52 o
 -14   4  13          1.30         -2.78         3.79 o
 -13   4  13         22.21         29.40         7.36 o
 -12   4  13          1.48         -5.88         5.88 o
 -11   4  13         52.80         53.05         5.42 o
 -10   4  13          8.07          3.70         2.30 o
  -9   4  13          1.21          4.86         2.46 o
  -8   4  13          3.07          3.28         2.13 o
  -7   4  13         78.61         85.47         6.99 o
  -6   4  13         32.92         33.23         3.33 o
  -5   4  13         13.53         11.32         2.56 o
  -4   4  13         64.20         71.45         5.21 o
  -3   4  13        102.26        105.00         6.22 o
  -2   4  13          1.55          2.98         1.32 o
  -1   4  13          0.35         -0.28         1.21 o
   0   4  13          4.88          2.47         1.63 o
   1   4  13         14.35         18.46         2.36 o
   2   4  13          5.27          6.70         2.00 o
   3   4  13          9.57         10.28         2.45 o
   4   4  13         17.20          8.18         3.97 o
   5   4  13          8.50          9.47         2.67 o
   6   4  13        108.42        101.56         7.36 o
   7   4  13          0.49         -2.09         2.33 o
   8   4  13          0.77          0.47         1.83 o
   9   4  13          0.73          2.44         4.79 o
  10   4  13          4.25          3.51         5.19 o
  11   4  13         12.65          7.82         5.39 o
  12   4  13          0.00          3.12         3.81 o
  13   4  13          4.38         -5.01         5.01 o
  14   4  13          0.39         -2.60         4.41 o
  15   4  13          0.00         -5.39         5.39 o
  16   4  13          2.62          6.83         5.20 o
 -16   5  13          0.04         -3.91         3.91 o
 -15   5  13          1.83         10.13         5.82 o
 -14   5  13          0.04         -1.15         4.51 o
 -13   5  13          3.83          3.08         3.67 o
 -12   5  13          0.01          2.62         4.20 o
 -11   5  13          0.03         -3.46         3.46 o
 -10   5  13         17.42         14.41         5.11 o
  -9   5  13          0.01         -0.08         1.85 o
  -8   5  13         22.51         17.45         3.47 o
  -7   5  13          8.67          7.52         3.11 o
  -6   5  13          6.74          3.87         3.78 o
  -5   5  13          0.30         -1.45         1.63 o
  -4   5  13         50.85         54.39         5.13 o
  -3   5  13          0.45         -2.15         2.15 o
  -2   5  13          0.59         -0.15         1.46 o
  -1   5  13          6.08          8.89         2.18 o
   0   5  13          7.75          5.94         1.77 o
   1   5  13          0.35          1.09         1.63 o
   2   5  13         21.19         25.58         2.86 o
   3   5  13          0.15         -2.73         2.73 o
   4   5  13         15.06         14.14         4.93 o
   5   5  13          5.38          8.84         5.46 o
   6   5  13          0.28         -3.44         4.78 o
   7   5  13         33.96         30.83         7.66 o
   8   5  13         33.49         42.06         9.15 o
   9   5  13          0.62          5.68         5.72 o
  10   5  13          3.37          5.83         4.88 o
  11   5  13          1.87         -1.95         4.26 o
  12   5  13         11.71          9.35         5.28 o
  13   5  13          9.79          7.23         5.92 o
  14   5  13          4.25          0.27         4.13 o
 -15   6  13          0.13          6.71         5.01 o
 -14   6  13          0.02          3.08         4.52 o
 -13   6  13          0.00          5.04         4.29 o
 -12   6  13          0.32         -0.40         3.06 o
 -11   6  13          7.66         11.14         5.13 o
 -10   6  13          0.42         -1.96         3.92 o
  -9   6  13          0.30         -1.48         3.48 o
  -8   6  13          2.93          3.39         3.98 o
  -7   6  13          0.01          0.62         2.34 o
  -6   6  13          0.28         -0.61         3.02 o
  -5   6  13         24.27         33.36         3.81 o
  -4   6  13          3.10          2.70         1.75 o
  -3   6  13          0.88          1.82         3.45 o
  -2   6  13          0.27         -0.41         2.06 o
  -1   6  13          6.12          3.42         1.92 o
   0   6  13          1.22          1.33         1.63 o
   1   6  13         13.82         15.04         2.75 o
   2   6  13          3.69          3.15         3.45 o
   3   6  13          2.11          0.48         2.63 o
   4   6  13         27.09         44.40         8.97 o
   5   6  13         31.70         25.66         6.96 o
   6   6  13          0.77          1.77         4.29 o
   7   6  13         16.89         24.45         7.97 o
   8   6  13         29.38         40.79         9.55 o
   9   6  13          5.46          5.89         5.96 o
  10   6  13          0.27         -2.03         4.44 o
  11   6  13          0.68          6.77         5.64 o
  12   6  13         10.04         17.53         7.12 o
 -13   7  13          1.10         -4.07         4.58 o
 -12   7  13          0.04         -2.24         3.54 o
 -11   7  13          0.62          2.14         3.66 o
 -10   7  13          1.73          6.57         5.01 o
  -9   7  13          0.10          1.86         3.55 o
  -8   7  13          0.01          3.05         3.26 o
  -7   7  13          1.05         -0.17         3.08 o
  -6   7  13         13.62         15.64         3.75 o
  -5   7  13          0.00         -0.54         1.93 o
  -4   7  13          0.01          0.05         1.76 o
  -3   7  13          4.14          1.92         1.78 o
  -2   7  13         27.50         21.19         3.16 o
  -1   7  13          4.93          6.97         2.76 o
   0   7  13          8.96          6.67         3.41 o
   1   7  13          0.07         -0.30         2.63 o
   2   7  13          0.03          1.62         3.35 o
   3   7  13          1.84          2.73         4.17 o
   4   7  13          0.39         -2.50         4.54 o
   5   7  13          0.21         -5.37         5.37 o
   6   7  13          0.25         -1.51         3.19 o
   7   7  13         13.97         13.96         5.96 o
   8   7  13         55.40         49.56        10.41 o
   9   7  13          5.33         12.49         6.96 o
  10   7  13         27.76         17.41         6.63 o
 -11   8  13          1.18         11.39         5.86 o
 -10   8  13          0.07         -4.91         4.91 o
  -9   8  13          1.31          2.89         4.27 o
  -8   8  13          0.47         -1.97         3.22 o
  -7   8  13         23.54         26.56         4.84 o
  -6   8  13         12.51         17.48         5.19 o
  -5   8  13          3.05          2.02         3.07 o
  -4   8  13          0.07         -1.51         2.42 o
  -3   8  13          1.00         -2.58         3.89 o
  -2   8  13         11.95          7.83         3.09 o
  -1   8  13          3.85          5.69         2.94 o
   0   8  13          0.26          3.29         4.95 o
   1   8  13          0.00          1.68         3.83 o
   2   8  13          1.54          2.02         4.40 o
   3   8  13          4.63          5.01         4.70 o
   4   8  13          1.76          7.74         5.08 o
   5   8  13          7.16          7.25         4.99 o
   6   8  13          2.20          3.37         4.47 o
   7   8  13          4.90          4.70         5.44 o
   1   9  13          3.20         -0.69         3.26 o
   2   9  13          4.15         10.16         5.05 o
   3   9  13          1.21          2.70         3.91 o
   4   9  13          0.00          0.09         4.71 o
 -20   0  14          1.74          8.76         6.09 o
 -19   0  14          0.27         -4.16         4.37 o
 -18   0  14         17.59         19.64         6.75 o
 -17   0  14          7.04          9.01         4.99 o
 -16   0  14          8.79          9.03         4.60 o
 -15   0  14         34.84         63.43         9.97 o
 -14   0  14         22.06         29.64         7.12 o
 -13   0  14         16.15         22.32         6.34 o
 -12   0  14         18.11         15.68         5.48 o
 -11   0  14         37.12         39.51         7.27 o
 -10   0  14         60.97         56.70         8.63 o
  -9   0  14          3.09         -2.84         3.61 o
  -8   0  14         60.19         82.05        11.19 o
  -7   0  14        414.77        444.65        20.57 o
  -6   0  14        622.54        603.18        24.24 o
  -5   0  14        186.85        210.64        14.45 o
  -4   0  14          3.91          1.84         3.93 o
  -3   0  14        244.98        249.05        15.65 o
  -2   0  14          2.08         -4.90         4.90 o
  -1   0  14          8.20         -5.83         5.83 o
   0   0  14         32.16         48.33         7.10 o
   1   0  14          0.05         -0.13         3.19 o
   2   0  14         14.68         16.49         5.99 o
   3   0  14          6.71          9.70         2.32 o
   4   0  14        143.14        149.62         7.90 o
   5   0  14        132.57        127.17         9.79 o
   6   0  14          2.59          2.00         2.20 o
   7   0  14         37.17         46.72         5.30 o
   8   0  14        168.02        167.87         9.81 o
   9   0  14         28.37         37.96         6.84 o
  10   0  14         74.03         65.55         6.58 o
  11   0  14         11.05          6.83         3.87 o
  12   0  14          5.21          4.04         2.87 o
  13   0  14         57.49         70.23         7.23 o
  14   0  14         45.67         42.97         5.95 o
  15   0  14          0.16         -0.74         2.71 o
  16   0  14          5.09          7.94         5.23 o
  17   0  14          6.07          7.36         5.56 o
 -21   1  14          0.68         -3.52         3.52 o
 -20   1  14          1.15          0.00         2.76 o
 -19   1  14          0.66          1.78         2.74 o
 -18   1  14          0.76          6.80         3.24 o
 -17   1  14          0.05         -0.56         2.01 o
 -16   1  14          0.16          0.31         6.38 o
 -15   1  14          0.13          4.16         6.61 o
 -14   1  14          0.91          1.51         4.21 o
 -13   1  14          4.46         11.00         4.23 o
 -12   1  14         10.59         10.27         3.20 o
 -11   1  14          1.33          5.89         2.88 o
 -10   1  14         66.84         81.23         8.42 o
  -9   1  14          1.63          0.55         1.81 o
  -8   1  14          3.59          1.20         2.00 o
  -7   1  14         66.59         58.30         7.79 o
  -6   1  14         65.85         67.73         8.30 o
  -5   1  14         21.95         12.87         8.47 o
  -4   1  14         68.34         61.28        16.27 o
  -3   1  14          4.52         -1.00         4.94 o
  -2   1  14         58.71         63.01         6.05 o
  -1   1  14         47.24         56.88         8.76 o
   0   1  14          0.12         -3.33         3.33 o
   1   1  14          9.38          5.95         1.54 o
   2   1  14         99.91        105.50         5.14 o
   3   1  14          4.47          2.81         2.45 o
   4   1  14         25.88         27.35         2.56 o
   5   1  14         85.63         85.93         4.49 o
   6   1  14         84.33         88.03         4.77 o
   7   1  14          0.53          1.72         2.16 o
   8   1  14          2.97          3.96         1.91 o
   9   1  14         28.94         29.88         3.88 o
  10   1  14         34.80         36.31         4.31 o
  11   1  14          2.30          5.50         2.39 o
  12   1  14         14.66         13.98         2.58 o
  13   1  14          0.10         -1.71         1.73 o
  14   1  14         10.50         12.40         3.03 o
  15   1  14          2.82          4.02         2.95 o
  16   1  14          8.74          4.16         2.66 o
  17   1  14          2.77          2.12         2.60 o
 -19   2  14          0.97         -1.61         3.30 o
 -18   2  14          0.16          0.49         3.56 o
 -17   2  14          9.91         13.72         3.75 o
 -16   2  14          8.28          7.72         3.36 o
 -15   2  14          8.54         11.47         4.63 o
 -14   2  14          1.71          1.93         4.60 o
 -13   2  14          1.51          0.48         2.25 o
 -12   2  14         10.83         11.36         3.38 o
 -11   2  14          0.32         -3.21         3.21 o
 -10   2  14         23.42         24.90         3.34 o
  -9   2  14          1.21         -0.92         1.99 o
  -8   2  14         85.20         92.50         5.93 o
  -7   2  14          9.38          7.51         2.62 o
  -6   2  14          4.85          5.40         3.76 o
  -5   2  14          3.00         -3.74         4.77 o
  -4   2  14          5.55          5.26         6.67 o
  -3   2  14         88.99         85.55         6.87 o
  -2   2  14         35.69         36.66         5.09 o
  -1   2  14          1.10          3.42         2.81 o
   0   2  14         23.04         23.69         2.31 o
   1   2  14         38.07         30.31         4.50 o
   2   2  14         13.47         14.87         3.54 o
   3   2  14         21.83         24.24         3.81 o
   4   2  14         58.95         53.41         5.57 o
   5   2  14          8.58         13.81         3.72 o
   6   2  14        311.04        332.22        21.90 o
   7   2  14          4.09         10.40         4.34 o
   8   2  14          6.35          4.44         2.46 o
   9   2  14          0.10          2.74         2.38 o
  10   2  14          2.46          5.43         3.53 o
  11   2  14          6.54          4.96         3.37 o
  12   2  14         18.76         17.49         3.32 o
  13   2  14          0.22         -2.71         3.09 o
  14   2  14          1.10          1.13         2.88 o
  15   2  14          0.65          3.59         6.54 o
  16   2  14          1.27         -0.78         2.78 o
  17   2  14          2.77         -3.41         4.21 o
  18   2  14          0.72          3.11         4.16 o
 -18   3  14          0.21          1.64         4.04 o
 -17   3  14          1.20          0.79         3.65 o
 -16   3  14          0.02         -3.75         4.29 o
 -15   3  14          0.24          4.34         5.23 o
 -14   3  14          1.50          6.47         5.02 o
 -13   3  14          0.03         -0.34         3.56 o
 -12   3  14          0.54          1.46         2.95 o
 -11   3  14          0.01         -1.87         1.87 o
 -10   3  14         12.41         12.58         2.39 o
  -9   3  14         44.06         45.55         4.18 o
  -8   3  14         25.89         28.18         3.48 o
  -7   3  14          7.49          3.76         1.72 o
  -6   3  14         44.03         44.06         4.72 o
  -5   3  14          1.98         -3.11         3.11 o
  -4   3  14         11.49          8.77         4.59 o
  -3   3  14         15.38          8.10         4.56 o
  -2   3  14         20.36         25.50         6.42 o
  -1   3  14         25.96         26.47         5.13 o
   0   3  14         26.91         11.51         3.67 o
   1   3  14         12.32          6.66         2.80 o
   2   3  14         69.78         69.30         6.41 o
   3   3  14          5.16          7.13         3.31 o
   4   3  14          1.70          1.92         3.03 o
   5   3  14          2.53          3.08         2.77 o
   6   3  14         15.18         17.97         3.90 o
   7   3  14          7.53          7.92         2.98 o
   8   3  14          0.05         -2.30         2.85 o
   9   3  14          0.34          1.56         2.23 o
  10   3  14          1.74          2.48         5.05 o
  11   3  14          0.71          7.36         4.71 o
  12   3  14          0.47          7.54         5.10 o
  13   3  14          0.35          4.74         4.67 o
  14   3  14          1.52          0.85         3.86 o
  15   3  14          2.86          5.96         4.53 o
  16   3  14          7.38          5.87         5.03 o
  17   3  14          0.01         -2.00         4.35 o
 -17   4  14          0.98         -4.36         4.82 o
 -16   4  14          3.84          3.19         4.10 o
 -15   4  14          2.59          3.36         4.00 o
 -14   4  14          1.41         -1.76         3.36 o
 -13   4  14          4.73         11.15         5.20 o
 -12   4  14          4.46          6.60         3.84 o
 -11   4  14          2.45          0.89         3.44 o
 -10   4  14          0.08          1.53         2.18 o
  -9   4  14         23.48         17.90         4.10 o
  -8   4  14         21.15         22.11         4.08 o
  -7   4  14          5.64          6.54         2.35 o
  -6   4  14          5.82          3.13         5.23 o
  -5   4  14          3.13          5.17         3.90 o
  -4   4  14         11.41          7.68         4.34 o
  -3   4  14         11.30         10.41         5.35 o
  -2   4  14         59.36         53.26         8.28 o
  -1   4  14         54.41         42.11         7.39 o
   0   4  14          1.09         -4.15         4.90 o
   1   4  14         14.53         13.92         4.60 o
   2   4  14          8.31          0.80         3.93 o
   3   4  14          0.01         -3.66         4.29 o
   4   4  14          3.73          1.22         2.48 o
   5   4  14          0.21         -1.71         2.22 o
   6   4  14          0.18          1.30         2.08 o
   7   4  14          9.07          7.40         2.71 o
   8   4  14          7.22          8.20         2.91 o
   9   4  14          1.09          5.96         4.87 o
  10   4  14          5.09          6.09         5.23 o
  11   4  14          0.07         -2.45         4.15 o
  12   4  14          2.26         -0.10         3.78 o
  13   4  14          1.60         -0.05         4.27 o
  14   4  14          1.18          6.93         5.23 o
  15   4  14          0.61         -1.77         4.42 o
 -15   5  14          0.11         -0.28         3.86 o
 -14   5  14          0.18          9.66         6.28 o
 -13   5  14          0.55          1.25         4.34 o
 -12   5  14          0.00          0.52         3.99 o
 -11   5  14          1.46         -2.29         5.04 o
 -10   5  14          0.83          2.83         4.58 o
  -9   5  14          6.25          2.41         2.29 o
  -8   5  14         13.16         12.75         3.49 o
  -7   5  14          7.57         10.44         3.06 o
  -6   5  14         15.87         13.20         4.75 o
  -5   5  14          0.44          4.98         3.76 o
  -4   5  14          0.01          6.50         4.30 o
  -3   5  14          0.16          2.61         3.68 o
  -2   5  14          1.60         -4.43         4.43 o
  -1   5  14         10.21          9.35         4.39 o
   0   5  14          0.25         -2.98         4.00 o
   1   5  14          1.96          0.38         3.71 o
   2   5  14          0.34         -2.69         4.19 o
   3   5  14          2.87         -0.85         4.80 o
   4   5  14          6.03          0.80         4.44 o
   5   5  14          1.38         -6.56         6.56 o
   6   5  14          8.41          0.51         5.17 o
   7   5  14         10.73         21.50         6.68 o
   8   5  14          6.15          6.33         5.31 o
   9   5  14          0.82         13.12         7.17 o
  10   5  14          0.59          4.76         4.74 o
  11   5  14          4.71          6.90         6.19 o
  12   5  14          0.77          3.49         4.90 o
  13   5  14          5.86          5.06         4.43 o
 -14   6  14          1.45         14.78         6.73 o
 -13   6  14          4.52          5.55         5.23 o
 -12   6  14          3.79         -0.71         2.92 o
 -11   6  14          3.73          1.42         3.16 o
 -10   6  14          5.46          6.99         4.73 o
  -9   6  14          0.02         -0.58         3.62 o
  -8   6  14          3.16         16.98         6.53 o
  -7   6  14          3.24          3.50         2.55 o
  -6   6  14          8.77          9.73         3.17 o
  -5   6  14          0.78          1.29         2.36 o
  -4   6  14         12.63          7.35         3.11 o
  -3   6  14          3.42          6.81         4.40 o
  -2   6  14         11.93         10.80         4.76 o
  -1   6  14         31.75         28.53         6.28 o
   0   6  14          4.68          2.58         4.00 o
   1   6  14          7.46          9.73         5.62 o
   2   6  14          0.92         -4.35         4.35 o
   3   6  14          7.96         18.02         6.66 o
   4   6  14          1.92         -3.64         4.82 o
   5   6  14          8.70          9.45         5.41 o
   6   6  14         10.51         10.18         5.80 o
   7   6  14          1.65         -0.77         4.33 o
   8   6  14          1.87         12.33         6.53 o
   9   6  14         12.36         20.04         7.82 o
  10   6  14          0.18         -5.06         5.06 o
  11   6  14          1.12         11.39         7.32 o
 -12   7  14          0.19          3.55         3.99 o
 -11   7  14          0.00         -1.50         3.32 o
 -10   7  14          3.50          1.79         3.96 o
  -9   7  14          0.02         -0.60         3.78 o
  -8   7  14          0.21         -0.17         2.64 o
  -7   7  14          0.00         -1.82         3.48 o
  -6   7  14          0.11         -2.91         3.90 o
  -5   7  14          3.63          7.78         3.23 o
  -4   7  14          2.37          2.29         2.64 o
  -3   7  14          0.12         -0.33         2.53 o
  -2   7  14          0.23         -1.91         3.16 o
  -1   7  14         11.97         13.52         5.62 o
   0   7  14         10.98         11.66         5.18 o
   1   7  14          1.24          0.27         4.38 o
   2   7  14          8.30         15.58         6.58 o
   3   7  14          2.34          3.19         3.92 o
   4   7  14          2.15          3.47         4.42 o
   5   7  14          1.30          6.69         4.87 o
   6   7  14          2.93         10.71         6.34 o
   7   7  14         11.24          7.70         4.81 o
   8   7  14          6.47          3.56         4.30 o
   9   7  14         15.96         30.58         9.34 o
  -9   8  14          5.42          6.36         4.91 o
  -8   8  14          3.75          0.87         3.15 o
  -7   8  14          2.48          0.59         3.38 o
  -6   8  14          0.00          4.00         4.52 o
  -5   8  14          1.51         -1.19         2.99 o
  -4   8  14          4.94         12.79         5.54 o
  -3   8  14          2.18         -0.19         3.27 o
  -2   8  14          0.38          1.45         3.44 o
  -1   8  14          0.03         -4.23         4.23 o
   0   8  14          2.13          0.01         3.58 o
   1   8  14          0.43         -1.47         3.70 o
   2   8  14          6.10          7.55         5.02 o
   3   8  14          0.00         -1.52         3.70 o
   4   8  14          0.08          4.13         5.41 o
   5   8  14          0.00          1.49         4.63 o
   6   8  14          2.48          3.23         4.59 o
   1   9  14          4.41         12.85         6.35 o
   2   9  14          0.02          4.75         5.35 o
 -20   1  15          0.01          7.17         5.04 o
 -19   1  15          0.06          2.21         2.63 o
 -18   1  15          0.23         -0.55         9.73 o
 -17   1  15          1.53          1.63         3.19 o
 -16   1  15          0.09         -3.95         3.95 o
 -15   1  15          1.58          0.74         3.03 o
 -14   1  15          0.10          7.63         3.44 o
 -13   1  15          3.03          5.99         3.07 o
 -12   1  15          0.21         -1.73         2.52 o
 -11   1  15          4.60          1.66         2.60 o
 -10   1  15          2.83          5.19         2.49 o
  -9   1  15         14.32         11.17         2.60 o
  -8   1  15          5.71          4.69         1.94 o
  -7   1  15         38.24         29.72         6.00 o
  -6   1  15         67.43         59.93         5.79 o
  -5   1  15         24.64         28.83         4.75 o
  -4   1  15        195.89        209.40        10.58 o
  -3   1  15          0.77         -5.37         9.64 o
  -2   1  15         14.99         18.82         5.06 o
  -1   1  15         35.81         33.42         4.82 o
   0   1  15         16.54         11.46         3.24 o
   1   1  15          0.91         -0.44         2.12 o
   2   1  15         27.84         24.22         2.71 o
   3   1  15         43.10         41.10         3.63 o
   4   1  15          0.52          0.11         1.47 o
   5   1  15          3.88          1.19         1.68 o
   6   1  15         37.89         32.89         3.10 o
   7   1  15         26.33         24.57         2.82 o
   8   1  15         50.79         50.71         4.01 o
   9   1  15         53.01         54.46         4.34 o
  10   1  15         30.35         26.54         3.25 o
  11   1  15          6.30          6.26         2.29 o
  12   1  15          1.53         -2.09         2.18 o
  13   1  15          0.07         -2.43         3.29 o
  14   1  15          6.04          7.44         2.89 o
  15   1  15          0.54         -3.37         3.37 o
  16   1  15          6.37          3.51         3.27 o
 -18   2  15          0.66         -0.18         2.89 o
 -17   2  15          9.68          7.47         4.73 o
 -16   2  15          0.84         -0.11         2.24 o
 -15   2  15          4.23          0.49         3.54 o
 -14   2  15         18.41         15.02         3.73 o
 -13   2  15          9.03         10.22         5.63 o
 -12   2  15          0.05          0.90         5.31 o
 -11   2  15          9.03          4.70         2.16 o
 -10   2  15          3.19          1.84         1.77 o
  -9   2  15          0.01          1.43         2.46 o
  -8   2  15         78.61         89.28         5.96 o
  -7   2  15          1.22          4.84         2.74 o
  -6   2  15         13.06         21.59         5.83 o
  -5   2  15        101.05         95.26        10.38 o
  -4   2  15          3.28          3.09         2.79 o
  -3   2  15         63.80         82.54         7.06 o
  -2   2  15          0.19          3.01         3.06 o
  -1   2  15          0.05          2.45         3.06 o
   0   2  15         40.74         48.28         5.81 o
   1   2  15          4.01          1.50         2.57 o
   2   2  15          2.69         -2.05         3.05 o
   3   2  15          4.42         -0.33         3.55 o
   4   2  15          2.78         -1.62         3.00 o
   5   2  15         58.83         62.70         6.45 o
   6   2  15         48.66         59.14         6.37 o
   7   2  15         13.98         14.79         3.95 o
   8   2  15         35.16         34.35         5.05 o
   9   2  15          0.55         -1.57         2.29 o
  10   2  15          1.98         -0.24         2.42 o
  11   2  15          1.85          2.71         3.93 o
  12   2  15         20.38         13.81         3.82 o
  13   2  15          0.50          0.50         3.31 o
  14   2  15          4.08          0.75         2.77 o
  15   2  15          0.48         -2.14         3.37 o
  16   2  15          1.72          0.18         4.11 o
  17   2  15          0.02         -5.07         5.07 o
 -17   3  15          0.98         -1.21         3.35 o
 -16   3  15          0.04          2.17         3.94 o
 -15   3  15          1.33          4.01         4.38 o
 -14   3  15          0.32          6.86         4.14 o
 -13   3  15         14.06         22.55         6.52 o
 -12   3  15          0.56          0.37         3.17 o
 -11   3  15         10.74         14.56         2.71 o
 -10   3  15          1.36         -1.23         1.74 o
  -9   3  15         36.73         32.84         3.74 o
  -8   3  15          6.16          3.11         1.79 o
  -7   3  15         10.88         10.46         2.57 o
  -6   3  15          0.02         -4.29         4.29 o
  -5   3  15         11.86          3.63         3.04 o
  -4   3  15         10.70          6.67         4.49 o
  -3   3  15          2.38          7.61         4.91 o
  -2   3  15        103.57        122.31        12.30 o
  -1   3  15         30.17         33.37         5.11 o
   0   3  15         28.80         23.66         4.08 o
   1   3  15          0.84         -0.06         2.65 o
   2   3  15         40.29         48.72         5.61 o
   3   3  15         99.13        108.19         8.91 o
   4   3  15         17.06         17.44         3.87 o
   5   3  15          8.45         10.57         4.96 o
   6   3  15          0.06          4.13         3.08 o
   7   3  15         27.56         24.35         4.41 o
   8   3  15         20.32         13.65         3.64 o
   9   3  15          1.71          3.20         2.55 o
  10   3  15          0.09          8.24         4.66 o
  11   3  15          2.77         15.47         6.50 o
  12   3  15          7.07         14.23         6.23 o
  13   3  15          0.17         -0.78         4.15 o
  14   3  15          0.66         -0.67         3.06 o
  15   3  15          0.94         -2.85         4.13 o
  16   3  15          4.57          9.77         5.29 o
 -16   4  15          3.82         10.77         6.11 o
 -15   4  15          2.31          2.22         3.64 o
 -14   4  15          7.39          8.52         4.69 o
 -13   4  15          0.62          3.20         3.99 o
 -12   4  15          2.38          2.20         3.41 o
 -11   4  15          5.63          5.72         2.67 o
 -10   4  15          4.44          1.93         2.14 o
  -9   4  15         31.81         39.17         5.29 o
  -8   4  15          9.35          3.38         5.14 o
  -7   4  15          0.25         -1.16         2.09 o
  -6   4  15         15.00          4.29         3.03 o
  -5   4  15          6.68          9.99         4.58 o
  -4   4  15          8.64          9.21         4.25 o
  -3   4  15         49.30         46.53         8.10 o
  -2   4  15         10.74         19.11         6.27 o
  -1   4  15          0.12         -2.75         4.04 o
   0   4  15          0.19         -4.64         4.64 o
   1   4  15          0.51         -2.05         5.40 o
   2   4  15          2.49         -2.05         4.90 o
   3   4  15          9.99          2.09         5.09 o
   4   4  15          0.01          0.70         3.93 o
   5   4  15          0.27         -1.10         2.32 o
   6   4  15          1.37         -0.42         2.31 o
   7   4  15          7.73          7.61         4.74 o
   8   4  15          4.10          6.18         4.74 o
   9   4  15          3.89          7.10         4.52 o
  10   4  15          5.15          6.44         6.23 o
  11   4  15          6.75         14.90         5.92 o
  12   4  15         14.41         17.45         7.06 o
  13   4  15          0.73         -2.73         4.76 o
  14   4  15          2.14          8.01         5.30 o
 -14   5  15          0.81          9.45         5.58 o
 -13   5  15          4.72          6.45         5.67 o
 -12   5  15          0.17          4.10         4.56 o
 -11   5  15          0.68          4.22         4.58 o
 -10   5  15          0.31          1.19         3.53 o
  -9   5  15         38.96         43.23         5.53 o
  -8   5  15          3.25          2.57         2.60 o
  -7   5  15          1.55         -1.36         3.15 o
  -6   5  15          6.46          9.73         7.13 o
  -5   5  15          2.44          2.68         3.63 o
  -4   5  15          1.96          4.22         3.04 o
  -3   5  15          2.13          3.27         4.83 o
  -2   5  15          1.30         -4.17         4.17 o
  -1   5  15         32.57         31.70         7.10 o
   0   5  15          5.46         -0.14         3.85 o
   1   5  15          2.64         -5.48         5.48 o
   2   5  15          1.66         -0.80         4.53 o
   3   5  15          9.60          1.13         4.29 o
   4   5  15          8.39          2.29         3.61 o
   5   5  15          2.09         -0.41         4.93 o
   6   5  15         16.68         13.94         5.49 o
   7   5  15          4.25          6.32         5.04 o
   8   5  15          5.70          2.49         4.19 o
   9   5  15          0.68         -4.63         5.80 o
  10   5  15         14.00         22.57         7.51 o
  11   5  15          1.57          7.81         6.00 o
  12   5  15          5.11         10.61         6.64 o
 -13   6  15          0.25         -3.71         4.54 o
 -12   6  15          4.84         10.20         5.31 o
 -11   6  15          1.14         -2.08         3.77 o
 -10   6  15          0.89         -2.79         4.41 o
  -9   6  15          7.17         14.63         6.20 o
  -8   6  15          0.02          5.13         4.76 o
  -7   6  15          0.51         -0.02         2.39 o
  -6   6  15          2.04          2.74         2.55 o
  -5   6  15          1.38          0.92         2.41 o
  -4   6  15          1.52         -1.45         2.40 o
  -3   6  15          0.94          1.99         3.52 o
  -2   6  15          3.06          1.63         3.17 o
  -1   6  15         11.81         11.52         5.15 o
   0   6  15          0.07         -2.77         4.04 o
   1   6  15          5.94          1.78         3.30 o
   2   6  15         20.04         19.20         6.18 o
   3   6  15          0.06          1.79         5.01 o
   4   6  15          2.32         -5.19         5.19 o
   5   6  15          2.60          4.26         4.91 o
   6   6  15          5.00          3.95         4.96 o
   7   6  15          3.69          5.63         5.23 o
   8   6  15          0.15         -5.53         5.53 o
   9   6  15         12.59         15.87         7.17 o
  10   6  15          5.05         10.64         6.11 o
 -11   7  15          0.02          5.50         4.29 o
 -10   7  15          4.58          1.33         3.95 o
  -9   7  15          2.48         -1.31         4.52 o
  -8   7  15          0.80          5.72         4.02 o
  -7   7  15          3.55          2.68         3.93 o
  -6   7  15          4.71          2.43         3.47 o
  -5   7  15          6.59          6.40         2.97 o
  -4   7  15          0.11         -1.07         3.18 o
  -3   7  15          0.05          0.65         2.79 o
  -2   7  15          3.50         -3.14         4.51 o
  -1   7  15          0.26         -2.92         4.36 o
   0   7  15          4.54          4.39         4.78 o
   1   7  15          1.90         -1.64         5.48 o
   2   7  15          2.01          0.54         4.46 o
   3   7  15          0.31          0.53         4.26 o
   4   7  15          3.83          2.72         3.76 o
   5   7  15          1.78          2.41         4.25 o
   6   7  15          0.03          0.75         4.58 o
   7   7  15          4.27         -0.53         5.31 o
  -8   8  15          5.95          8.77         4.73 o
  -7   8  15          0.09          6.44         5.05 o
  -6   8  15          0.01          6.96         4.46 o
  -5   8  15          5.63          1.05         3.56 o
  -4   8  15          0.04          4.49         4.07 o
  -3   8  15          1.86         -2.13         4.09 o
  -2   8  15          1.09          1.13         4.17 o
  -1   8  15          0.54         -4.33         5.71 o
   0   8  15         15.58         25.91         7.54 o
   1   8  15          5.38          1.43         3.94 o
   2   8  15          8.35         11.41         6.41 o
   3   8  15          1.01          5.26         4.41 o
   4   8  15          3.66         12.54         6.59 o
 -19   0  16          0.96          3.52         4.95 o
 -18   0  16          0.15          4.08         4.11 o
 -17   0  16          4.00          2.99         3.70 o
 -16   0  16          0.10         -5.13         5.13 o
 -15   0  16          1.92          2.93         3.09 o
 -14   0  16         14.07         28.48         7.52 o
 -13   0  16         38.93         57.04         9.52 o
 -12   0  16          0.07          7.19         4.92 o
 -11   0  16          7.13          7.57         4.76 o
 -10   0  16          0.59          1.89         3.18 o
  -9   0  16          7.81          7.91         4.71 o
  -8   0  16          2.44         -2.70         3.89 o
  -7   0  16         45.30         36.85         6.87 o
  -6   0  16          2.85          2.93         3.72 o
  -5   0  16         45.68         38.95         7.37 o
  -4   0  16        236.71        238.74        16.41 o
  -3   0  16         26.87         24.38         6.11 o
  -2   0  16         53.36         33.87         6.73 o
  -1   0  16         25.12         21.45         5.31 o
   0   0  16         40.91         43.71         7.69 o
   1   0  16          1.18          5.97         4.12 o
   2   0  16          6.27          9.59         4.47 o
   3   0  16          1.29          2.08         1.57 o
   4   0  16         39.22         37.62         4.51 o
   5   0  16        124.15        132.90         8.26 o
   6   0  16         34.14         32.75         4.45 o
   7   0  16         60.33         61.29         6.19 o
   8   0  16        205.22        224.10        11.80 o
   9   0  16          3.95         10.34         4.41 o
  10   0  16         20.69         23.61         4.50 o
  11   0  16          0.16          4.99         4.49 o
  12   0  16         69.50         72.56         8.07 o
  13   0  16         15.75         18.72         4.55 o
  14   0  16          1.73          3.31         2.95 o
  15   0  16          5.42          3.71         4.42 o
  16   0  16          0.09         -0.43         3.91 o
 -19   1  16          2.55          3.05         4.44 o
 -18   1  16          0.92          4.52         3.08 o
 -17   1  16          0.88         -3.41         3.41 o
 -16   1  16          6.20         -3.59         3.59 o
 -15   1  16          0.12         -2.43         2.43 o
 -14   1  16          3.48          8.11         3.78 o
 -13   1  16         10.36         19.82         4.38 o
 -12   1  16          1.43          0.53         3.39 o
 -11   1  16         13.81         15.98         4.62 o
 -10   1  16          3.21          4.03         2.65 o
  -9   1  16          5.85          4.18         3.14 o
  -8   1  16         43.19         51.44         7.94 o
  -7   1  16          2.47         -1.24         3.33 o
  -6   1  16          9.58         12.08         5.39 o
  -5   1  16         11.85         10.66         3.36 o
  -4   1  16         40.20         47.51         5.76 o
  -3   1  16          8.60          4.38         4.24 o
  -2   1  16         10.70          7.82         2.90 o
  -1   1  16         25.35         26.53         4.72 o
   0   1  16         58.12         67.21         6.85 o
   1   1  16         14.41          9.15         8.33 o
   2   1  16         19.46         11.26         3.05 o
   3   1  16          4.79          7.31         1.90 o
   4   1  16         55.53         60.88         4.71 o
   5   1  16         25.00         22.87         3.07 o
   6   1  16         13.00         12.79         1.98 o
   7   1  16         10.64          5.13         1.75 o
   8   1  16          1.48          2.19         2.93 o
   9   1  16          1.31          0.76         2.17 o
  10   1  16         10.77          4.60         1.94 o
  11   1  16          0.23         -0.79         1.67 o
  12   1  16          3.56          4.21         2.28 o
  13   1  16          6.61          8.35         2.55 o
  14   1  16          5.92          2.61         2.10 o
  15   1  16          1.93         -0.18         2.46 o
  16   1  16          2.10         -0.34         5.03 o
 -17   2  16          0.49         -3.30         3.89 o
 -16   2  16          1.06         -2.56         4.16 o
 -15   2  16          4.10          0.60         4.84 o
 -14   2  16          0.74         -1.08         4.88 o
 -13   2  16          3.43          7.42         3.01 o
 -12   2  16          0.00          4.89         3.05 o
 -11   2  16          4.44          2.66         2.10 o
 -10   2  16          0.16         -2.29         2.29 o
  -9   2  16         13.29         11.04         2.64 o
  -8   2  16          0.51         -1.79         2.06 o
  -7   2  16          6.60          9.85         3.39 o
  -6   2  16          0.09         12.23         5.46 o
  -5   2  16         45.11         55.48         8.50 o
  -4   2  16         11.86         18.98         4.43 o
  -3   2  16          9.60         12.20         4.03 o
  -2   2  16         31.68         44.90         5.76 o
  -1   2  16         21.41         31.81         5.60 o
   0   2  16         79.05         78.33         7.42 o
   1   2  16          4.34          5.63         3.15 o
   2   2  16         15.41         14.71         3.39 o
   3   2  16          8.69          9.98         3.03 o
   4   2  16          3.75         -1.08         2.32 o
   5   2  16         20.94         21.00         4.19 o
   6   2  16          6.23          4.83         2.52 o
   7   2  16          2.16         -2.53         2.53 o
   8   2  16          3.56          0.55         2.33 o
   9   2  16          0.94          1.12         2.38 o
  10   2  16         13.00         14.02         3.89 o
  11   2  16          0.37         -2.74         2.74 o
  12   2  16          0.06         -3.50         3.50 o
  13   2  16          1.96          1.20         3.07 o
  14   2  16          2.14         -0.77         2.40 o
  15   2  16          0.10         -2.61         3.59 o
  16   2  16          0.24         -0.15         3.77 o
 -16   3  16          0.00          0.64         3.35 o
 -15   3  16          4.05          6.80         4.70 o
 -14   3  16          0.01          3.13         4.74 o
 -13   3  16          0.42         -4.00         4.00 o
 -12   3  16          0.02          3.84         3.57 o
 -11   3  16          2.67          1.39         2.58 o
 -10   3  16          1.30          0.14         2.55 o
  -9   3  16          1.05          2.17         1.78 o
  -8   3  16         23.97         28.28         5.18 o
  -7   3  16         11.99         17.18         3.05 o
  -6   3  16          0.15         -1.36         4.11 o
  -5   3  16          3.76          2.74         3.38 o
  -4   3  16          1.81         -0.23         3.64 o
  -3   3  16         10.64         11.29         4.79 o
  -2   3  16          8.92         15.55         6.24 o
  -1   3  16          0.86          3.87         3.21 o
   0   3  16          1.30          1.24         2.87 o
   1   3  16         19.17         18.01         4.16 o
   2   3  16          0.36          0.73         5.66 o
   3   3  16         10.46          8.20         3.23 o
   4   3  16         34.36         36.68         5.24 o
   5   3  16          0.66          2.69         2.61 o
   6   3  16         17.01         14.00         3.69 o
   7   3  16          1.22         -0.11         6.16 o
   8   3  16          9.79          7.79         3.09 o
   9   3  16         11.79         14.24         5.15 o
  10   3  16          0.71          2.77         3.69 o
  11   3  16          2.91          0.55         4.18 o
  12   3  16          4.87          9.91         4.72 o
  13   3  16          0.44         -3.33         3.73 o
  14   3  16          5.33         -0.30         4.30 o
 -15   4  16          0.10         -3.55         3.55 o
 -14   4  16          0.55          7.70         5.15 o
 -13   4  16          0.70         -0.79         3.58 o
 -12   4  16          0.29          3.38         4.62 o
 -11   4  16          1.60          1.52         2.11 o
 -10   4  16          0.58          0.24         4.71 o
  -9   4  16          1.32          1.99         4.50 o
  -8   4  16         12.49         17.18         4.19 o
  -7   4  16          5.22          5.60         3.09 o
  -6   4  16         20.31         24.39         6.17 o
  -5   4  16          0.07          2.99         3.85 o
  -4   4  16         15.04         22.06         6.17 o
  -3   4  16          3.37          2.31         3.35 o
  -2   4  16          0.08          1.50         4.24 o
  -1   4  16          2.35          0.94         4.12 o
   0   4  16          0.81         -4.47         4.83 o
   1   4  16          1.84         -1.36         3.90 o
   2   4  16          1.10         -3.66         5.63 o
   3   4  16          3.79         -1.91         5.40 o
   4   4  16          0.27         -0.75         2.56 o
   5   4  16          6.94         10.32         4.07 o
   6   4  16         12.14          9.22         3.10 o
   7   4  16          1.11          0.22         3.33 o
   8   4  16          2.58         -1.49         3.54 o
   9   4  16          1.69          7.91         5.58 o
  10   4  16          0.39          4.17         4.73 o
  11   4  16          5.20          6.32         5.01 o
  12   4  16          1.36         10.11         5.93 o
  13   4  16          1.96          0.46         4.45 o
 -13   5  16          2.97          6.18         5.11 o
 -12   5  16          0.26          1.40         3.62 o
 -11   5  16          0.11          2.90         3.67 o
 -10   5  16          0.09         -5.17         5.17 o
  -9   5  16          3.86          1.28         2.34 o
  -8   5  16          0.02          2.72         3.27 o
  -7   5  16         20.23         19.52         4.21 o
  -6   5  16          3.27          4.65         3.29 o
  -5   5  16          7.02         15.07         5.06 o
  -4   5  16          0.48          0.10         3.80 o
  -3   5  16          3.30         -1.00         3.79 o
  -2   5  16          8.54         15.91         5.38 o
  -1   5  16          4.69          3.37         4.39 o
   0   5  16         11.06          9.42         4.49 o
   1   5  16          6.11          3.90         4.18 o
   2   5  16          3.24          7.08         4.43 o
   3   5  16          3.21          2.57         3.97 o
   4   5  16          0.84          0.14         4.98 o
   5   5  16          0.21         -3.81         5.30 o
   6   5  16         13.11         10.15         5.48 o
   7   5  16         11.23          8.32         4.88 o
   8   5  16          5.12         -0.76         3.78 o
   9   5  16          2.17         11.02         6.15 o
  10   5  16          7.42         13.87         6.03 o
  11   5  16          2.03          0.92         5.46 o
 -11   6  16          1.33         10.73         5.90 o
 -10   6  16          0.15         -3.99         4.92 o
  -9   6  16          2.07         -2.39         3.93 o
  -8   6  16          0.06          0.92         3.25 o
  -7   6  16          0.17          1.94         2.74 o
  -6   6  16          0.01          3.56         3.04 o
  -5   6  16          5.36         10.13         3.47 o
  -4   6  16          1.69          4.61         3.87 o
  -3   6  16          1.21          4.97         4.55 o
  -2   6  16          1.88          3.38         4.19 o
  -1   6  16          5.94         -0.16         4.03 o
   0   6  16          0.43          2.41         4.43 o
   1   6  16         17.43         28.46         7.74 o
   2   6  16          9.70          9.32         5.29 o
   3   6  16          2.48          2.76         3.79 o
   4   6  16          0.76         -4.26         5.19 o
   5   6  16          4.19          5.04         4.71 o
   6   6  16          6.01          7.38         5.65 o
   7   6  16          0.88          7.70         5.83 o
   8   6  16         10.10         10.55         5.66 o
   9   6  16          1.02         -4.52         6.00 o
  -9   7  16          0.64         -2.97         3.54 o
  -8   7  16          0.38         -5.32         5.32 o
  -7   7  16          1.02          3.04         4.11 o
  -6   7  16         12.68         15.36         5.63 o
  -5   7  16          2.55          3.35         3.75 o
  -4   7  16          3.41          7.15         3.53 o
  -3   7  16          2.06         -0.41         3.14 o
  -2   7  16          4.54         -1.90         4.38 o
  -1   7  16          1.15          5.48         4.23 o
   0   7  16          2.11         -4.67         4.67 o
   1   7  16          1.52          5.60         4.31 o
   2   7  16          0.11         -1.47         4.15 o
   3   7  16          0.15         -1.00         5.11 o
   4   7  16          4.74         -1.36         4.36 o
   5   7  16          0.07         -6.65         6.65 o
   6   7  16          0.63          1.51         4.74 o
  -5   8  16          0.00          3.35         3.92 o
  -4   8  16          0.08          0.88         3.67 o
  -3   8  16          0.46         -1.84         3.84 o
  -2   8  16          0.51         -2.13         2.92 o
  -1   8  16          1.39          2.16         2.68 o
   0   8  16          0.49         -5.31         5.31 o
   1   8  16          0.06          3.58         4.40 o
   2   8  16          0.29         -1.73         3.37 o
 -18   1  17          0.78         -2.78         3.73 o
 -17   1  17          0.18         -1.18         2.73 o
 -16   1  17          1.71         -2.76         2.76 o
 -15   1  17          0.00         -4.90         4.90 o
 -14   1  17          0.06         -3.19         3.19 o
 -13   1  17          1.48          5.46         2.67 o
 -12   1  17          3.15          7.55         3.77 o
 -11   1  17          3.91          1.45         2.62 o
 -10   1  17          0.27         -2.26         5.05 o
  -9   1  17          1.86         -0.15         2.16 o
  -8   1  17          1.54         -2.14         2.14 o
  -7   1  17          0.59          1.02         3.60 o
  -6   1  17          1.78          3.59         2.85 o
  -5   1  17          1.69          3.87         3.72 o
  -4   1  17          4.91         10.09         6.39 o
  -3   1  17         17.81         27.52         4.80 o
  -2   1  17          3.27          5.94         3.10 o
  -1   1  17          0.43         -1.53         2.57 o
   0   1  17          3.60         11.75         6.93 o
   1   1  17          0.54         -0.84         5.91 o
   2   1  17         10.78          9.10         6.46 o
   3   1  17          7.89          8.29         3.53 o
   4   1  17          7.82          6.35         2.88 o
   5   1  17          0.16         -1.59         3.13 o
   6   1  17          2.64          1.42         1.86 o
   7   1  17          0.61         -1.84         1.84 o
   8   1  17         14.12          9.27         2.13 o
   9   1  17          0.03         -0.85         1.64 o
  10   1  17         18.14         13.58         2.51 o
  11   1  17          1.44          0.34         1.89 o
  12   1  17          7.17          2.98         2.31 o
  13   1  17          3.14          4.22         2.66 o
  14   1  17          0.07          1.26         2.39 o
  15   1  17          3.34          2.48         2.13 o
 -16   2  17          0.91         -4.82         4.82 o
 -15   2  17          0.32         -7.34         7.34 o
 -14   2  17          1.30          2.64         2.70 o
 -13   2  17          5.55          6.45         2.69 o
 -12   2  17          6.83         10.31         3.63 o
 -11   2  17          0.70          0.80         2.64 o
 -10   2  17          0.18         -2.72         2.72 o
  -9   2  17          0.29         -1.94         1.94 o
  -8   2  17          0.00         -1.72         1.87 o
  -7   2  17          0.87          1.81         3.22 o
  -6   2  17         27.47         31.96         7.07 o
  -5   2  17         84.10         84.45        10.91 o
  -4   2  17         59.56         68.35         7.06 o
  -3   2  17          8.63         15.53         5.15 o
  -2   2  17         15.70         19.72         4.42 o
  -1   2  17         38.74         46.87         6.00 o
   0   2  17          1.78          0.96         2.88 o
   1   2  17          8.12         12.18         3.68 o
   2   2  17          2.77          3.50         2.59 o
   3   2  17          0.59         -1.20         2.83 o
   4   2  17          2.99          1.57         2.63 o
   5   2  17          8.13          3.13         3.71 o
   6   2  17         24.52         27.85         4.66 o
   7   2  17          7.63          6.48         1.95 o
   8   2  17          2.38          0.58         2.06 o
   9   2  17         11.62         11.58         3.97 o
  10   2  17          1.89         -0.63         2.39 o
  11   2  17          1.70          1.24         2.51 o
  12   2  17          1.16         -1.47         5.17 o
  13   2  17          1.99          5.28         2.99 o
  14   2  17          0.10          2.22         2.84 o
  15   2  17          1.54          4.86         3.02 o
 -15   3  17          1.46          6.25         5.59 o
 -14   3  17          4.47          6.94         5.48 o
 -13   3  17          1.97          1.10         4.04 o
 -12   3  17          5.96          6.04         4.53 o
 -11   3  17          4.01          3.07         3.74 o
 -10   3  17          0.16         -2.77         2.77 o
  -9   3  17          0.08         -2.94         2.94 o
  -8   3  17         11.00         16.85         3.42 o
  -7   3  17          3.21          7.24         3.29 o
  -6   3  17         26.28         24.83         6.65 o
  -5   3  17          2.98         -1.24         3.62 o
  -4   3  17         15.97         12.88         5.65 o
  -3   3  17          2.11          4.15         4.55 o
  -2   3  17          2.53          8.06         5.18 o
  -1   3  17         17.11         14.19         3.85 o
   0   3  17         10.50          9.53         3.61 o
   1   3  17          2.13          4.45         3.00 o
   2   3  17         12.05         14.12         3.92 o
   3   3  17          5.24          1.69         3.07 o
   4   3  17          0.08         -2.90         2.90 o
   5   3  17          3.91          4.17         2.63 o
   6   3  17          1.08          0.49         2.19 o
   7   3  17          6.87          6.43         3.02 o
   8   3  17          0.14         -1.91         2.55 o
   9   3  17          0.50         -2.96         2.96 o
  10   3  17         11.85          8.89         5.07 o
  11   3  17          1.23          3.10         4.57 o
  12   3  17         12.86         17.09         6.08 o
  13   3  17          1.02          0.55         4.19 o
 -14   4  17          0.16          8.09         5.71 o
 -13   4  17          0.85         -1.23         4.20 o
 -12   4  17          2.09          2.53         4.09 o
 -11   4  17          2.43          2.05         2.35 o
 -10   4  17          3.55          4.41         2.71 o
  -9   4  17          1.16         -1.55         2.64 o
  -8   4  17          0.27          1.37         3.43 o
  -7   4  17          7.34         10.35         3.91 o
  -6   4  17         32.28         37.91         7.42 o
  -5   4  17          3.20          9.46         4.99 o
  -4   4  17          0.66         -1.08         3.97 o
  -3   4  17          0.39          1.34         3.55 o
  -2   4  17          5.81          3.50         4.68 o
  -1   4  17         10.65         10.08         5.11 o
   0   4  17          3.32          3.05         4.70 o
   1   4  17         20.82         21.14         6.89 o
   2   4  17         10.94          5.05         4.62 o
   3   4  17          0.00          0.76         4.18 o
   4   4  17          1.30         -0.55         5.26 o
   5   4  17          0.09          0.53         2.36 o
   6   4  17          2.15         -0.90         2.49 o
   7   4  17          8.33          6.74         3.06 o
   8   4  17          7.00          3.18         4.65 o
   9   4  17          0.41         -1.23         4.45 o
  10   4  17          1.70         -5.18         5.58 o
  11   4  17          0.63          4.02         4.87 o
 -12   5  17          1.72          3.13         4.08 o
 -11   5  17          2.48         13.08         6.21 o
 -10   5  17          9.45         10.32         5.24 o
  -9   5  17          0.45         -0.70         5.49 o
  -8   5  17          0.62          4.15         3.26 o
  -7   5  17         29.65         37.72         5.64 o
  -6   5  17          0.61          4.60         3.11 o
  -5   5  17          1.12          0.25         3.64 o
  -4   5  17          1.01          7.85         5.03 o
  -3   5  17          0.02         -1.55         4.19 o
  -2   5  17          0.04          3.10         4.63 o
  -1   5  17          1.17         -1.35         3.98 o
   0   5  17          4.18         11.17         5.96 o
   1   5  17          8.17          5.00         4.91 o
   2   5  17          0.21         -6.42         6.42 o
   3   5  17          2.77         -1.57         5.06 o
   4   5  17          6.62          7.39         5.44 o
   5   5  17          5.03          4.84         4.09 o
   6   5  17          0.17         -6.01         6.01 o
   7   5  17          0.18         -2.49         4.45 o
   8   5  17          0.13         -4.80         4.80 o
   9   5  17          0.21         -3.68         4.50 o
 -10   6  17          1.09         -0.44         3.11 o
  -9   6  17          1.29          4.27         4.99 o
  -8   6  17          0.55          7.82         4.72 o
  -7   6  17          0.45          0.19         2.57 o
  -6   6  17          2.78          6.10         2.91 o
  -5   6  17          0.40          5.01         3.26 o
  -4   6  17          9.31         12.28         5.30 o
  -3   6  17          2.56          1.20         3.61 o
  -2   6  17          3.44         -0.21         4.20 o
  -1   6  17          0.66          1.03         3.85 o
   0   6  17          4.02          1.86         3.29 o
   1   6  17          0.75          5.75         4.86 o
   2   6  17          5.53          4.47         4.21 o
   3   6  17          0.23         -6.26         6.26 o
   4   6  17          0.88         -5.41         5.41 o
   5   6  17          1.08         -5.46         5.46 o
   6   6  17          2.75         -7.42         7.42 o
   7   6  17          4.59         -2.78         5.31 o
  -7   7  17         17.05         33.46         8.70 o
  -6   7  17          0.24          7.09         5.62 o
  -5   7  17          0.10         -4.39         4.64 o
  -4   7  17          0.76         -0.18         6.41 o
  -3   7  17          0.68          5.09         7.28 o
  -2   7  17          1.64          1.86         3.73 o
  -1   7  17          1.72         -4.24         5.08 o
   0   7  17          1.71         -2.27         4.76 o
   1   7  17          4.03          2.29         3.96 o
   2   7  17          1.70         -5.85         5.85 o
   3   7  17          5.96          4.57         4.56 o
   4   7  17          2.06         -4.98         6.15 o
  -1   8  17          0.24         -6.09         6.09 o
 -17   0  18          0.37         -4.84         4.84 o
 -16   0  18          0.26          0.00         3.29 o
 -15   0  18          0.49          0.70         3.46 o
 -14   0  18          0.49         -3.63         3.63 o
 -13   0  18          2.80          2.64         3.51 o
 -12   0  18          3.07          4.71         4.65 o
 -11   0  18          0.11          3.13         4.14 o
 -10   0  18          0.38         -5.17         5.17 o
  -9   0  18          0.30         -5.17         5.17 o
  -8   0  18          0.01         -0.24         6.25 o
  -7   0  18          0.21          2.81         3.34 o
  -6   0  18          3.94         -0.22         3.65 o
  -5   0  18          0.56         -3.36         3.65 o
  -4   0  18          0.21         -2.92         4.73 o
  -3   0  18          2.93         -0.02         3.94 o
  -2   0  18         31.94         34.62         7.30 o
  -1   0  18         31.42         16.04         4.93 o
   0   0  18         16.43         17.44         6.04 o
   1   0  18          1.68          3.39         4.42 o
   2   0  18         32.70         40.12         8.87 o
   3   0  18          1.09         11.27         6.10 o
   4   0  18         53.01         57.70         9.96 o
   5   0  18         46.38         60.98        10.21 o
   6   0  18          8.85         10.41         6.02 o
   7   0  18         93.13        115.12        13.55 o
   8   0  18         91.93        111.46        12.17 o
   9   0  18          8.03         14.74         4.24 o
  10   0  18         28.08         26.26         9.93 o
  11   0  18         17.10         24.87         5.15 o
  12   0  18          1.24          4.62         3.45 o
  13   0  18          1.79         -1.38         6.76 o
  14   0  18          2.29          4.61         3.07 o
 -17   1  18          2.76         -3.55         4.27 o
 -16   1  18          0.26          1.20         2.38 o
 -15   1  18          0.64         -1.98         4.66 o
 -14   1  18          0.76         -4.43         4.84 o
 -13   1  18          0.74          4.79         3.22 o
 -12   1  18          6.86         13.46         5.03 o
 -11   1  18         18.65         34.30         5.75 o
 -10   1  18          0.57         -3.57         3.57 o
  -9   1  18         10.93          6.56         3.11 o
  -8   1  18          0.60         -2.29         2.29 o
  -7   1  18          6.05          1.16         3.43 o
  -6   1  18          8.54         10.68         3.17 o
  -5   1  18         37.37         47.85         5.99 o
  -4   1  18         12.83         10.16         3.40 o
  -3   1  18          0.45          0.82         2.76 o
  -2   1  18         25.27         23.02         5.37 o
  -1   1  18          0.66         -2.05         4.05 o
   0   1  18          0.45         -0.99         7.85 o
   1   1  18          4.66         13.06         4.13 o
   2   1  18         15.67         27.84         6.73 o
   3   1  18         15.53         21.79         8.18 o
   4   1  18         25.15         25.28         5.84 o
   5   1  18          0.50         -3.29         3.68 o
   6   1  18          0.23         -0.63         2.98 o
   7   1  18         13.85          9.35         3.34 o
   8   1  18          5.93          7.69         3.44 o
   9   1  18          3.98          2.18         1.64 o
  10   1  18          2.43         -0.89         2.08 o
  11   1  18          0.35          2.42         1.95 o
  12   1  18          6.36          3.83         2.12 o
  13   1  18          0.00          2.42         3.88 o
  14   1  18          0.11         -4.96         4.96 o
 -15   2  18          0.43          8.46         5.77 o
 -14   2  18          0.32         -2.65         4.39 o
 -13   2  18          0.61          4.74         4.92 o
 -12   2  18          0.95          3.19         3.31 o
 -11   2  18          0.40          3.32         2.54 o
 -10   2  18          0.12         -2.22         2.22 o
  -9   2  18          0.22         -1.84         2.93 o
  -8   2  18          1.84         -1.23         1.84 o
  -7   2  18          1.06          3.61         2.58 o
  -6   2  18         16.72         16.56         5.40 o
  -5   2  18          7.38          9.73         5.25 o
  -4   2  18          5.39         12.85         4.26 o
  -3   2  18         20.73         22.63         5.74 o
  -2   2  18         32.98         32.54         6.47 o
  -1   2  18          5.32          2.72         3.64 o
   0   2  18          9.08         14.74         4.06 o
   1   2  18          0.01          2.26         2.75 o
   2   2  18          1.36          1.16         3.60 o
   3   2  18          0.00          0.80         3.15 o
   4   2  18          2.89         -2.65         3.02 o
   5   2  18          0.26         -1.54         2.82 o
   6   2  18          3.30          3.89         3.47 o
   7   2  18          0.87         -3.05         3.05 o
   8   2  18          2.51         -2.97         3.09 o
   9   2  18          0.00          0.84         2.43 o
  10   2  18          0.38          3.27         3.15 o
  11   2  18          3.51          3.44         3.88 o
  12   2  18          4.31          5.89         3.22 o
  13   2  18          0.31         -1.73         5.74 o
  14   2  18          7.97          6.69         4.92 o
 -14   3  18          0.93          3.20         4.26 o
 -13   3  18          0.89          6.36         4.76 o
 -12   3  18          0.15         -3.02         4.04 o
 -11   3  18          0.25          3.98         2.98 o
 -10   3  18          0.05         -2.39         2.67 o
  -9   3  18          1.90         -2.93         2.93 o
  -8   3  18          0.00          1.89         4.26 o
  -7   3  18          4.68         11.14         3.46 o
  -6   3  18          0.78         11.22         5.20 o
  -5   3  18          2.73          7.43         4.41 o
  -4   3  18          3.09          6.57         4.95 o
  -3   3  18          1.72         10.54         5.78 o
  -2   3  18          1.33          3.46         3.76 o
  -1   3  18          1.06          2.24         3.04 o
   0   3  18         10.60         10.22         3.52 o
   1   3  18          0.01          1.18         3.05 o
   2   3  18         10.63         10.70         5.10 o
   3   3  18          4.34          3.14         4.69 o
   4   3  18          0.02          1.08         2.71 o
   5   3  18          1.32          3.71         2.75 o
   6   3  18          5.63          8.45         5.35 o
   7   3  18          0.41         -0.01         2.54 o
   8   3  18          7.08          7.17         3.14 o
   9   3  18          1.14         -0.70         3.46 o
  10   3  18          0.81          3.58         5.44 o
  11   3  18          0.58          7.46         4.90 o
  12   3  18          1.55          0.32         4.14 o
 -12   4  18          0.10         -0.36         3.74 o
 -11   4  18          0.31         -2.38         2.63 o
 -10   4  18          0.26          0.89         2.89 o
  -9   4  18          0.85         -1.01         3.41 o
  -8   4  18          0.04         -1.36         2.53 o
  -7   4  18          2.41          5.60         3.49 o
  -6   4  18          4.94          7.32         5.01 o
  -5   4  18          0.28          5.74         4.75 o
  -4   4  18          0.03          4.55         5.32 o
  -3   4  18          4.30         11.35         5.29 o
  -2   4  18          1.26         10.56         5.91 o
  -1   4  18          2.93          0.99         4.24 o
   0   4  18         10.89         26.49         7.73 o
   1   4  18          0.27         -0.51         4.14 o
   2   4  18          0.26          0.57         3.41 o
   3   4  18          0.26         -5.57         5.57 o
   4   4  18          0.02         -0.67         3.14 o
   5   4  18          0.67          3.60         3.10 o
   6   4  18          8.49          7.93         3.19 o
   7   4  18          0.08         -0.83         4.38 o
   8   4  18          3.92          3.19         4.62 o
   9   4  18          3.81         -5.95         5.95 o
  10   4  18          0.01         -5.17         5.17 o
 -10   5  18          0.35         -3.73         5.42 o
  -9   5  18          0.18          2.24         3.02 o
  -8   5  18          1.00         -1.81         4.83 o
  -7   5  18          2.26          4.16         3.34 o
  -6   5  18          0.02         -2.68         2.68 o
  -5   5  18          1.79          4.01         4.21 o
  -4   5  18          0.71          5.84         5.32 o
  -3   5  18          6.75         20.55         6.90 o
  -2   5  18          0.15         -4.88         4.88 o
  -1   5  18          4.64          5.24         4.46 o
   0   5  18          0.69         -1.99         4.34 o
   1   5  18          0.00         -5.63         5.63 o
   2   5  18          5.58          5.80         3.74 o
   3   5  18          4.18         -2.19         5.74 o
   4   5  18          3.35          0.38         4.08 o
   5   5  18          2.85         -6.21         6.21 o
   6   5  18          1.28          3.63         4.84 o
   7   5  18          2.30          3.56         4.91 o
   8   5  18          0.56         -0.81         4.69 o
  -8   6  18          4.07         11.67         6.10 o
  -7   6  18          0.55          7.88         5.41 o
  -6   6  18         11.33         18.16         4.39 o
  -5   6  18          8.65         18.02         4.76 o
  -4   6  18          5.92         15.24         5.89 o
  -3   6  18          0.89          8.93         5.68 o
  -2   6  18          0.34         -0.85         3.90 o
  -1   6  18          0.45         -3.85         5.36 o
   0   6  18          0.07          3.94         5.18 o
   1   6  18          0.14         -0.37         5.02 o
   2   6  18          4.13          2.10         5.38 o
   3   6  18          0.39          0.33         3.74 o
   4   6  18          2.90         -2.65         6.09 o
   5   6  18          0.80         -6.56         6.56 o
  -4   7  18          0.21         -0.74         3.32 o
  -3   7  18          2.53         -3.94         3.94 o
  -2   7  18          0.26         -0.57         3.13 o
  -1   7  18          0.63          0.32         4.04 o
   0   7  18          0.07         -2.97         5.02 o
   1   7  18          8.47          1.89         4.31 o
 -16   1  19          0.04         -4.23         4.23 o
 -15   1  19          0.12          3.41         3.92 o
 -14   1  19          0.12         -2.90         4.01 o
 -13   1  19          0.39         -0.97         2.27 o
 -12   1  19          2.27          2.82         7.31 o
 -11   1  19          4.51          5.67         3.09 o
 -10   1  19          0.37         -0.35         2.91 o
  -9   1  19          0.77          0.80         4.28 o
  -8   1  19          0.15         -2.38         2.38 o
  -7   1  19          0.17          6.08         4.13 o
  -6   1  19          0.10          0.55         2.82 o
  -5   1  19          1.56         -1.07         2.43 o
  -4   1  19          7.28          9.86         3.93 o
  -3   1  19          9.87         11.87         4.01 o
  -2   1  19          8.22          3.37         2.63 o
  -1   1  19          2.25          6.62         4.40 o
   0   1  19         17.57         11.60         3.59 o
   1   1  19          2.44          1.25         3.02 o
   2   1  19         29.97         35.58         5.83 o
   3   1  19          1.11         14.38         7.13 o
   4   1  19          1.82          4.38         3.41 o
   5   1  19          0.23         -0.86         4.04 o
   6   1  19          0.39          5.19         3.70 o
   7   1  19          0.75         -2.04         3.24 o
   8   1  19          0.27         -0.46         2.79 o
   9   1  19          0.97          1.56         4.46 o
  10   1  19          2.01          1.36         3.72 o
  11   1  19          0.03         -3.13         3.13 o
  12   1  19          0.35          0.05         2.13 o
  13   1  19          0.85          1.59         2.76 o
 -14   2  19          0.90          6.30         5.48 o
 -13   2  19          0.84          8.86         5.73 o
 -12   2  19          0.12         -5.30         5.30 o
 -11   2  19          1.03          2.51         2.54 o
 -10   2  19          0.07         -2.13         2.13 o
  -9   2  19          4.88          7.21         3.07 o
  -8   2  19          0.07         -1.98         2.15 o
  -7   2  19          0.66         -2.61         2.61 o
  -6   2  19          2.96          1.39         3.79 o
  -5   2  19          8.28         17.12         6.73 o
  -4   2  19          1.95          5.52         5.95 o
  -3   2  19          3.72          6.05         3.43 o
  -2   2  19          5.62          3.09         3.40 o
  -1   2  19          0.00          2.28         3.33 o
   0   2  19          0.10         -2.73         2.73 o
   1   2  19          0.91          4.22         5.85 o
   2   2  19          2.07          2.49         2.98 o
   3   2  19          0.32         -1.40         3.09 o
   4   2  19          0.43         -3.20         3.20 o
   5   2  19          0.70          0.72         2.54 o
   6   2  19          0.06          1.58         7.31 o
   7   2  19         10.35         10.03         3.72 o
   8   2  19          2.49          3.52         3.31 o
   9   2  19          3.83         -0.22         2.99 o
  10   2  19          6.60          6.66         3.32 o
  11   2  19          1.51          2.72         5.27 o
 -13   3  19          0.39         11.33         6.39 o
 -12   3  19          0.68          6.58         4.79 o
 -11   3  19          5.83         10.83         3.87 o
 -10   3  19          2.80          8.66         3.64 o
  -9   3  19          0.00          0.92         3.66 o
  -8   3  19          0.95         -3.04         6.32 o
  -7   3  19          1.09         -3.45         6.55 o
  -6   3  19          1.15          4.37         4.01 o
  -5   3  19          1.52          4.13         4.14 o
  -4   3  19          2.64          9.91         5.79 o
  -3   3  19         11.45         14.56         6.46 o
  -2   3  19         22.57         35.50         8.48 o
  -1   3  19          0.10          9.90         5.76 o
   0   3  19          0.03         -2.11         3.10 o
   1   3  19         12.07         12.99         4.14 o
   2   3  19          0.08         -1.54         2.81 o
   3   3  19          0.06          2.34         3.22 o
   4   3  19          0.30         -1.52         2.83 o
   5   3  19          1.81         -0.38         2.53 o
   6   3  19          0.92          3.16         3.09 o
   7   3  19          0.39         -0.08         7.20 o
   8   3  19          5.08          9.68         3.73 o
   9   3  19          6.70          7.71         5.15 o
  10   3  19          0.00         -4.77         4.77 o
 -11   4  19          0.36          0.66         2.52 o
 -10   4  19          0.23         -0.35         2.35 o
  -9   4  19          0.41          1.28         2.59 o
  -8   4  19          1.35         -2.21         3.99 o
  -7   4  19          2.81          3.37         3.48 o
  -6   4  19          5.50          4.96         4.52 o
  -5   4  19          0.65          3.30         4.09 o
  -4   4  19          1.86          3.22         4.41 o
  -3   4  19         15.73         25.20         7.63 o
  -2   4  19          1.11          1.97         4.52 o
  -1   4  19          0.33          7.65         5.42 o
   0   4  19          0.71          4.97         4.19 o
   1   4  19          8.20         13.60         6.15 o
   2   4  19          7.21         11.27         6.08 o
   3   4  19          2.72          5.28         5.72 o
   4   4  19          3.10          1.30         5.15 o
   5   4  19          0.53         -1.12         2.84 o
   6   4  19          3.06          0.18         2.61 o
   7   4  19          0.23         -7.07         7.07 o
   8   4  19          0.02         -5.59         5.59 o
  -8   5  19          3.60          8.24         3.50 o
  -7   5  19          3.97          6.01         3.30 o
  -6   5  19          0.00         -0.70         2.81 o
  -5   5  19          0.91         12.13         5.79 o
  -4   5  19         18.06         32.69         7.83 o
  -3   5  19          1.27         10.20         5.92 o
  -2   5  19          9.78         16.07         6.17 o
  -1   5  19          0.87         -0.78         3.47 o
   0   5  19          2.70          4.89         4.44 o
   1   5  19          0.38         -0.82         3.91 o
   2   5  19          1.05         -5.56         5.56 o
   3   5  19          0.13         -3.02         5.45 o
   4   5  19          5.17          5.88         5.03 o
   5   5  19          1.95         -1.42         3.92 o
  -6   6  19          0.15         -4.73         4.73 o
  -5   6  19          6.70          8.17         3.76 o
  -4   6  19          0.00          1.55         2.91 o
  -3   6  19          0.46         -1.12         3.97 o
  -2   6  19          0.00          1.36         4.11 o
  -1   6  19          1.83          4.04         5.97 o
   0   6  19          0.54         -6.20         6.20 o
   1   6  19          5.34          9.44         6.43 o
   2   6  19          0.92          0.78         3.76 o
  -4   7  19          1.01         11.70         5.32 o
  -3   7  19          0.46          7.99         5.86 o
 -15   0  20          0.14         -4.40         4.40 o
 -14   0  20          0.00         -1.18         3.24 o
 -13   0  20          0.03         -3.75         3.75 o
 -12   0  20          0.09         -2.82         3.96 o
 -11   0  20          0.00          4.44         4.87 o
 -10   0  20          0.04          4.76         3.53 o
  -9   0  20          8.49          8.83         5.33 o
  -8   0  20          0.19         -6.51         6.51 o
  -7   0  20          1.99          4.87         3.76 o
  -6   0  20          2.76          4.40         4.53 o
  -5   0  20          0.86          7.38         4.65 o
  -4   0  20          1.20          8.29         4.41 o
  -3   0  20         11.80         11.24         5.24 o
  -2   0  20          6.98          8.17         4.78 o
  -1   0  20         11.79         14.57         5.54 o
   0   0  20          0.00          0.14         3.62 o
   1   0  20          8.55          7.50         4.09 o
   2   0  20          0.28          7.81         5.97 o
   3   0  20          1.40          5.63         4.65 o
   4   0  20         24.95         21.98         6.81 o
   5   0  20          6.41         17.05         6.59 o
   6   0  20         35.81         43.75         9.23 o
   7   0  20          6.77          9.77         5.48 o
   8   0  20          1.13          5.48         5.32 o
   9   0  20          1.64          8.18         5.67 o
  10   0  20          0.69          1.04         3.68 o
  11   0  20          4.10          9.48         6.11 o
  12   0  20          1.59          4.85         5.12 o
 -15   1  20          0.54         -4.91         4.91 o
 -14   1  20          1.35          0.98         2.24 o
 -13   1  20          0.11         -0.94         2.42 o
 -12   1  20          0.15         -3.15         3.15 o
 -11   1  20          0.31         -2.58         2.91 o
 -10   1  20          7.60         16.80         4.70 o
  -9   1  20          0.21          3.23         3.15 o
  -8   1  20          0.00         -2.39         2.78 o
  -7   1  20          0.55          6.74         4.05 o
  -6   1  20          0.11         -1.58         4.67 o
  -5   1  20          0.21         -1.46         2.98 o
  -4   1  20          5.50          7.86         3.25 o
  -3   1  20          1.57          2.80         4.07 o
  -2   1  20          0.46         -3.16         3.16 o
  -1   1  20          0.13          0.51         3.27 o
   0   1  20          0.64         -1.47         3.27 o
   1   1  20          3.28          3.87         3.57 o
   2   1  20          4.98          3.10         2.77 o
   3   1  20          2.65          6.88         5.26 o
   4   1  20          0.07          4.17         3.35 o
   5   1  20          1.08          2.55         3.05 o
   6   1  20          0.01         -1.78         3.20 o
   7   1  20          3.71         12.01         4.10 o
   8   1  20          2.86         -3.56         3.56 o
   9   1  20          5.75          3.54         3.72 o
  10   1  20         13.41         12.84         4.26 o
  11   1  20          0.92         -1.37         3.11 o
 -12   2  20          1.52         -1.82         3.92 o
 -11   2  20          0.00          8.52         5.24 o
 -10   2  20          0.02         -2.10         2.10 o
  -9   2  20          0.95         -2.42         2.45 o
  -8   2  20          0.25         -2.40         2.85 o
  -7   2  20          0.35          1.11         3.65 o
  -6   2  20          0.42          3.50         3.94 o
  -5   2  20          1.48         -3.75         4.12 o
  -4   2  20          0.00          2.85         5.15 o
  -3   2  20          2.71          4.32         2.85 o
  -2   2  20          0.92          5.05         3.25 o
  -1   2  20          0.26          4.14         2.88 o
   0   2  20          3.83         11.13         4.15 o
   1   2  20          1.53          1.00         3.49 o
   2   2  20          1.09          0.28         2.93 o
   3   2  20          1.25         -2.86         4.04 o
   4   2  20          0.59         -0.15         2.99 o
   5   2  20          0.01          0.82         2.89 o
   6   2  20          5.28         -0.90         3.53 o
   7   2  20          3.30         -0.65         2.92 o
   8   2  20          1.19         -3.16         3.16 o
   9   2  20          0.17         -3.10         5.20 o
 -11   3  20          0.43          0.77         4.48 o
 -10   3  20          0.13          5.88         3.07 o
  -9   3  20          1.30         -1.95         4.94 o
  -8   3  20          2.36          1.93         2.41 o
  -7   3  20          0.18         -2.87         2.87 o
  -6   3  20          0.08         -2.86         4.24 o
  -5   3  20          0.01          8.73         4.81 o
  -4   3  20          0.16          4.92         4.50 o
  -3   3  20         20.43         34.71         8.48 o
  -2   3  20          6.91         21.41         7.38 o
  -1   3  20          6.66         22.21         8.38 o
   0   3  20          5.58          9.29         3.88 o
   1   3  20          2.30          7.12         3.86 o
   2   3  20          0.00          1.37         3.24 o
   3   3  20          0.01          4.82         3.46 o
   4   3  20          0.62         -2.97         2.97 o
   5   3  20          0.12         -0.07         4.21 o
   6   3  20          0.70         -1.83         2.97 o
   7   3  20          0.17          1.49         5.68 o
   8   3  20          1.32          1.54         4.85 o
 -10   4  20          0.01         -2.25         3.12 o
  -9   4  20          0.93          1.60         3.41 o
  -8   4  20          0.82         -0.12         2.86 o
  -7   4  20          0.11          0.05         3.76 o
  -6   4  20          4.88          7.87         3.56 o
  -5   4  20          0.13         -4.43         4.46 o
  -4   4  20          1.21         14.29         6.66 o
  -3   4  20          0.07          4.12         4.74 o
  -2   4  20          7.30         14.35         5.93 o
  -1   4  20          0.33          6.49         5.14 o
   0   4  20          3.43          9.50         5.10 o
   1   4  20          1.76          8.41         5.26 o
   2   4  20          2.80         15.21         7.16 o
   3   4  20          0.04         -4.02         4.02 o
   4   4  20          6.04          8.47         6.30 o
   5   4  20          0.75          4.70         5.33 o
   6   4  20          0.72          1.88         4.71 o
  -8   5  20          0.02         -4.40         4.40 o
  -7   5  20          1.05          7.00         4.89 o
  -6   5  20          2.30         10.55         5.40 o
  -5   5  20          4.68          9.91         5.09 o
  -4   5  20          9.36         22.93         7.50 o
  -3   5  20          0.06         -3.68         4.86 o
  -2   5  20          0.03          2.55         4.85 o
  -1   5  20          2.02          1.64         3.30 o
   0   5  20          0.42         -5.04         5.04 o
   1   5  20          3.03         10.63         6.43 o
   2   5  20          0.27          0.37         4.90 o
   3   5  20          0.20          2.70         4.41 o
  -6   6  20          0.01          0.50         2.86 o
  -5   6  20          0.52          8.35         5.23 o
  -4   6  20          2.13         15.83         6.77 o
  -3   6  20          0.13         13.72         6.01 o
  -2   6  20          1.41          0.33         3.82 o
 -13   1  21          0.82          0.00         3.84 o
 -12   1  21          0.01         -2.73         2.73 o
 -11   1  21          0.20          0.28         2.49 o
 -10   1  21          0.09         -2.60         4.16 o
  -9   1  21          2.14          4.69         2.97 o
  -8   1  21          0.15          4.11         3.65 o
  -7   1  21          0.16          0.49         5.03 o
  -6   1  21          0.12         -6.62         6.62 o
  -5   1  21          0.01          0.91         3.00 o
  -4   1  21          1.77          6.48         4.49 o
  -3   1  21          0.45          1.30         4.92 o
  -2   1  21          1.11          8.08         5.57 o
  -1   1  21          0.16          2.48         4.83 o
   0   1  21          0.03          2.35         2.67 o
   1   1  21          0.02         -2.00         3.47 o
   2   1  21          0.52         -3.20         3.20 o
   3   1  21          0.78          2.34         4.80 o
   4   1  21          1.31         -0.74         2.78 o
   5   1  21          0.00          1.19         3.75 o
   6   1  21          0.87         -3.03         3.15 o
   7   1  21          4.47          1.52         7.72 o
   8   1  21          0.00          0.94         2.64 o
   9   1  21          8.53          8.21         5.02 o
  10   1  21          2.54         -0.79         4.13 o
 -10   2  21          0.77          2.64         3.35 o
  -9   2  21          1.65          5.90         3.44 o
  -8   2  21          0.01         -2.19         2.38 o
  -7   2  21          0.86          1.14         2.65 o
  -6   2  21          0.09         -5.82         5.82 o
  -5   2  21          0.19          0.53         3.43 o
  -4   2  21          1.05          1.23         4.85 o
  -3   2  21          0.10          3.03         3.40 o
  -2   2  21          0.76         15.60         5.02 o
  -1   2  21          0.43          4.06         4.23 o
   0   2  21          8.02         14.63         4.61 o
   1   2  21          0.20         -3.34         3.34 o
   2   2  21          3.29          9.88         4.06 o
   3   2  21          0.00          1.49         3.69 o
   4   2  21         10.52         21.70         5.23 o
   5   2  21          0.45         -1.21         6.05 o
   6   2  21          6.01          7.84         3.72 o
   7   2  21          0.21          1.15         2.65 o
   8   2  21          0.01         -5.39         5.39 o
   9   2  21          0.75         -2.91         4.01 o
 -10   3  21          0.17         -4.32         4.32 o
  -9   3  21          4.70          8.12         4.85 o
  -8   3  21          0.17          0.80         5.36 o
  -7   3  21          0.12         -2.12         3.18 o
  -6   3  21          0.10         -5.37         5.37 o
  -5   3  21          0.00         -1.45         3.68 o
  -4   3  21          3.31          3.55         4.30 o
  -3   3  21         11.67         23.99         7.85 o
  -2   3  21          0.26         11.01         6.25 o
  -1   3  21          2.96          8.14         6.90 o
   0   3  21          4.51         10.44         4.26 o
   1   3  21          0.08          4.04         3.71 o
   2   3  21          2.33          5.37         5.64 o
   3   3  21          0.80         -2.16         3.49 o
   4   3  21          0.06         -1.34         2.58 o
   5   3  21          0.20         -2.79         2.79 o
   6   3  21          0.17         -2.10         4.20 o
   7   3  21          0.18          5.06         4.50 o
 -10   4  21          0.01          3.16         3.61 o
  -9   4  21          0.61          6.00         4.12 o
  -8   4  21          0.02         -3.79         4.38 o
  -7   4  21          1.15         -3.66         3.66 o
  -6   4  21          0.66          1.38         3.84 o
  -5   4  21          0.97         -0.51         3.76 o
  -4   4  21          0.10          2.40         4.54 o
  -3   4  21          2.55          6.35         4.75 o
  -2   4  21          4.19         16.46         6.86 o
  -1   4  21          4.74         14.71         6.07 o
   0   4  21          2.61          5.50         4.73 o
   1   4  21          0.01          7.62         5.77 o
   2   4  21          0.74         -2.28         4.45 o
  -8   5  21          0.25          2.82         3.83 o
  -7   5  21          0.82         -4.16         4.84 o
  -6   5  21          1.12          4.90         4.51 o
  -5   5  21          0.92          4.59         3.85 o
  -4   5  21          0.14          3.13         5.35 o
  -3   5  21          2.33         18.69         7.03 o
 -11   0  22          0.57         -6.18         6.18 o
 -10   0  22          2.00          3.78         4.86 o
  -9   0  22          0.01          0.00         3.85 o
  -8   0  22          1.34          9.66         6.23 o
  -7   0  22          1.20          5.73         3.44 o
  -6   0  22          0.10          1.16         4.52 o
  -5   0  22          0.05         -3.28         4.81 o
  -4   0  22          0.07          1.73         3.49 o
  -3   0  22          1.15          1.14         3.55 o
  -2   0  22          6.01          6.20         4.48 o
  -1   0  22          0.01          5.10         5.26 o
   0   0  22          0.65         -5.32         5.32 o
   1   0  22          5.09          6.86         6.03 o
   2   0  22          2.96         -3.62         4.24 o
   3   0  22          0.04         -6.00         6.00 o
   4   0  22          4.76          1.83         4.27 o
   5   0  22          3.00         -2.76         4.86 o
   6   0  22          2.19         -5.31         5.35 o
   7   0  22          0.03         -5.43         5.43 o
 -12   1  22          0.17         -3.67         3.67 o
 -11   1  22          0.07         -1.50         2.89 o
 -10   1  22          0.28          1.03         2.33 o
  -9   1  22          0.96         -0.41         2.98 o
  -8   1  22          1.04          5.35         2.47 o
  -7   1  22          2.13          2.77         2.26 o
  -6   1  22          0.38          2.54         4.09 o
  -5   1  22          0.01         -0.69         5.01 o
  -4   1  22          0.01         -1.34         2.95 o
  -3   1  22          0.41         -3.15         3.28 o
  -2   1  22          0.89          2.31         3.22 o
  -1   1  22          0.43          2.73         3.39 o
   0   1  22          2.53         -1.32         3.34 o
   1   1  22          0.99         -2.45         3.45 o
   2   1  22          2.67          5.97         5.76 o
   3   1  22          2.14         -0.98         3.16 o
   4   1  22          1.31          0.26         2.66 o
   5   1  22          0.26          0.62         2.92 o
   6   1  22          1.11         -2.46         4.31 o
   7   1  22          0.07         -4.20         4.53 o
  -9   2  22          0.09         -4.26         4.26 o
  -8   2  22          1.08          5.76         3.88 o
  -7   2  22          0.37          4.78         2.96 o
  -6   2  22          2.05         -1.86         4.46 o
  -5   2  22          0.03         -4.88         4.88 o
  -4   2  22          0.44         -3.20         3.85 o
  -3   2  22          0.63          9.23         5.72 o
  -2   2  22          0.01          2.85         6.20 o
  -1   2  22          5.55         13.79         4.26 o
   0   2  22          0.04          4.85         4.02 o
   1   2  22          0.00          5.59         3.63 o
   2   2  22          0.59         -0.74         3.36 o
   3   2  22          0.78          1.45         2.93 o
   4   2  22          0.00          1.50         5.02 o
   5   2  22          0.50          4.54         4.97 o
   6   2  22          0.85          3.16         4.82 o
   7   2  22          0.23          4.66         5.12 o
  -8   3  22          0.00         -0.81         2.97 o
  -7   3  22          0.07         -3.36         4.71 o
  -6   3  22          0.02         -2.38         3.85 o
  -5   3  22          0.31          1.09         4.26 o
  -4   3  22          1.33          7.86         5.53 o
  -3   3  22          0.27          5.28         3.97 o
  -2   3  22          0.52         -2.02         3.97 o
  -1   3  22          1.39         14.55         7.28 o
   0   3  22          4.22          8.75         6.43 o
   1   3  22          1.23          8.47         4.05 o
   2   3  22          0.60          6.39         5.36 o
   3   3  22          0.91          7.44         4.77 o
   4   3  22          1.10          4.00         4.31 o
   5   3  22          0.11          2.50         4.23 o
   6   3  22          1.23          0.10         3.90 o
 -10   1  23          0.01         -1.62         2.97 o
  -9   1  23          0.01         -1.39         3.17 o
  -8   1  23          0.02         -0.20         3.23 o
  -7   1  23          0.02         -3.47         4.33 o
  -3   1  23          0.22          2.42         3.38 o
  -2   1  23          0.92          4.03         7.32 o
  -1   1  23          0.00         -3.18         3.18 o
   0   1  23          1.39          0.06         4.59 o
   1   1  23          0.16         -1.43         4.14 o
   2   1  23          0.01          4.07         4.95 o
                                                
